# Supplementary material for: Bis{tris[2-(2-oxidobenzylideneazaniumyl)ethyl]amine-κ3 O,O′,O′′}calcium bis(perchlorate) acetonitrile disolvate
Source: Acta Crystallogr Sect E Struct Rep Online. 2011 Jan 8;67(Pt 2):m149. doi: 10.1107/S1600536810053961 (PMC3051774; doi:10.1107/S1600536810053961)
Supplement: Supplementary file 2 [file e-67-0m149-Isup2.hkl]

# 
# h,k,l, Fc-squared, Fo-squared, sigma(Fo-squared) and status flag 
# 
data_I
_shelx_title ' I in Pbca' 
_shelx_refln_list_code          4 
_shelx_F_calc_maximum      393.86 
_exptl_crystal_F_000      2600.00 
_reflns_d_resolution_high  0.7709 
 
loop_ 
 _symmetry_equiv_pos_as_xyz 
 'x, y, z' 
 '-x+1/2, -y, z+1/2' 
 '-x, y+1/2, -z+1/2' 
 'x+1/2, -y+1/2, -z' 
 '-x, -y, -z' 
 'x-1/2, y, -z-1/2' 
 'x, -y-1/2, z-1/2' 
 '-x-1/2, y-1/2, z' 
 
_cell_length_a    11.3469 
_cell_length_b    19.5307 
_cell_length_c    27.3178 
_cell_angle_alpha  90.000 
_cell_angle_beta   90.000 
_cell_angle_gamma  90.000 
 
_shelx_F_squared_multiplier     1.000 
 
loop_ 
 _refln_index_h 
 _refln_index_k 
 _refln_index_l 
 _refln_F_squared_calc 
 _refln_F_squared_meas 
 _refln_F_squared_sigma 
 _refln_observed_status 
   2   0   0    26661.17    28599.07    244.59 o 
   4   0   0     8479.25     8264.95     83.28 o 
   6   0   0    19263.74    19037.11    179.90 o 
   8   0   0     1225.91     1385.07     44.89 o 
  10   0   0     4258.41     3900.67     81.39 o 
  12   0   0       30.45       45.86     15.82 o 
  14   0   0      755.51      742.49     67.50 o 
   2   1   0      279.56      201.31      4.90 o 
   4   1   0     8290.29     8470.85     60.11 o 
   6   1   0       81.36       27.76      5.68 o 
   8   1   0      411.53      418.79     15.42 o 
  10   1   0      105.67      134.17     11.23 o 
  12   1   0       34.07       60.63     11.84 o 
  14   1   0      468.47      357.25     54.33 o 
   0   2   0    66599.75    70443.20    624.14 o 
   2   2   0     2330.06     3042.93     23.80 o 
   4   2   0     3779.80     3297.53     56.68 o 
   6   2   0     1140.14     1152.20     22.82 o 
   8   2   0     2848.76     2732.45     39.39 o 
  10   2   0       82.63       89.83     10.03 o 
  12   2   0      661.69      588.36     23.17 o 
   2   3   0     5496.78     5198.18     38.78 o 
   4   3   0     4698.59     3998.60     34.06 o 
   6   3   0     2005.79     2868.26     30.80 o 
   8   3   0       44.81       31.91      7.41 o 
  10   3   0       59.96       59.71      9.26 o 
  12   3   0      353.48      387.02     22.16 o 
  14   3   0      399.62      391.82     54.33 o 
   0   4   0      973.68      898.26     19.16 o 
   2   4   0    35276.02    37680.98    249.87 o 
   4   4   0       48.51       53.14      5.16 o 
   6   4   0     6786.96     6505.98     54.40 o 
   8   4   0     1003.42     1086.92     20.98 o 
  10   4   0     2695.42     2872.66     38.81 o 
  12   4   0      674.88      713.20     45.15 o 
  14   4   0     2081.87     2140.22    110.30 o 
   2   5   0      156.01      101.49      6.30 o 
   4   5   0     4554.65     4829.62     40.18 o 
   6   5   0      229.17      394.29     12.07 o 
   8   5   0     1668.93     1701.85     28.63 o 
  10   5   0       20.93       19.47      9.03 o 
  12   5   0      113.48      197.11     32.10 o 
  14   5   0      609.15      693.47     56.80 o 
   0   6   0    50292.61    54734.66    464.16 o 
   2   6   0      345.73      333.98     10.22 o 
   4   6   0     2026.37     2090.14     27.26 o 
   6   6   0    18987.01    19177.38    132.34 o 
   8   6   0      156.22      119.66     12.59 o 
  10   6   0     2583.97     2566.25     41.49 o 
  12   6   0     1123.42     1199.42     42.62 o 
  14   6   0        1.65       27.30     19.31 o 
   2   7   0    12164.16    11487.35     88.17 o 
   4   7   0    15381.82    13987.71    105.41 o 
   6   7   0     5266.57     4718.93     44.35 o 
   8   7   0     1982.99     1820.26     31.66 o 
  10   7   0     2276.43     2133.76     38.23 o 
  12   7   0       19.57       28.44     16.90 o 
  14   7   0      558.46      621.15     59.10 o 
   0   8   0    17997.44    21781.37    197.88 o 
   2   8   0       58.45      154.81      8.58 o 
   4   8   0     1945.15     2182.47     29.89 o 
   6   8   0      147.89      169.89      9.12 o 
   8   8   0     2734.83     2782.52     58.59 o 
  10   8   0     3754.77     3564.78     58.36 o 
  12   8   0     1574.98     1608.19     51.67 o 
   2   9   0     6733.37     7900.95     68.41 o 
   4   9   0     1438.58     1142.64     21.66 o 
   6   9   0    12933.75    13682.42    120.03 o 
   8   9   0       96.56       81.51     10.66 o 
  10   9   0      343.35      399.83     22.39 o 
  12   9   0      655.78      667.06     35.09 o 
   0  10   0     4919.01     4955.14     61.01 o 
   2  10   0    29373.67    30962.24    218.05 o 
   4  10   0      136.18       72.58      9.21 o 
   6  10   0     6336.63     6334.13     65.51 o 
   8  10   0     1388.05     1340.23     29.31 o 
  10  10   0     2488.47     2473.16     49.63 o 
  12  10   0      117.20      137.27     37.79 o 
   2  11   0     7488.45     7199.41     67.17 o 
   4  11   0      197.75      161.49     11.22 o 
   6  11   0       18.60       18.58     12.63 o 
   8  11   0     3004.57     2945.23     44.75 o 
  10  11   0        7.20      -14.74     14.74 o 
  12  11   0      377.02      358.62     30.32 o 
   0  12   0    14531.78    14195.98    143.47 o 
   2  12   0    10888.26    10800.74     92.65 o 
   4  12   0     1036.21      963.07     22.72 o 
   6  12   0     1207.75     1185.85     27.38 o 
   8  12   0      195.90      165.97     14.11 o 
  10  12   0     2086.78     1932.33     54.34 o 
  12  12   0     1535.92     1566.14     54.03 o 
   2  13   0     3428.64     3526.22     48.92 o 
   4  13   0     1552.85     1525.89     29.45 o 
   6  13   0      338.44      398.31     17.46 o 
   8  13   0       74.07      126.47     13.70 o 
  10  13   0       93.07       67.40     18.01 o 
  12  13   0       35.23       26.92     19.46 o 
   0  14   0     3153.15     3051.23     49.05 o 
   2  14   0       57.85       91.00     10.74 o 
   4  14   0      441.10      442.07     17.99 o 
   6  14   0       28.18       13.96      9.78 o 
   8  14   0        8.56       12.21     11.68 o 
  10  14   0     2134.27     1952.61     57.28 o 
  12  14   0     3098.95     3152.95     78.09 o 
   2  15   0     3678.26     3563.64     47.36 o 
   4  15   0     1734.56     1826.99     34.57 o 
   6  15   0      517.99      394.91     18.77 o 
   8  15   0      325.66      351.46     22.33 o 
  10  15   0      162.47      174.41     24.03 o 
   0  16   0    25799.41    24713.32    305.57 o 
   2  16   0     2260.18     2133.91     36.94 o 
   4  16   0     1044.87     1019.91     27.21 o 
   6  16   0      420.04      398.65     19.33 o 
   8  16   0      635.70      589.45     27.53 o 
  10  16   0       69.01       94.32     21.27 o 
   2  17   0      343.23      333.91     17.41 o 
   4  17   0      240.06      193.98     15.20 o 
   6  17   0      322.07      291.39     18.03 o 
   8  17   0      832.90      774.95     68.41 o 
  10  17   0      138.46      116.89     23.48 o 
   0  18   0      566.52      610.20     37.20 o 
   2  18   0     1174.39     1113.78     33.77 o 
   4  18   0     2314.20     2252.18     41.34 o 
   6  18   0       99.97      117.85     14.88 o 
   8  18   0      141.84      154.49     23.29 o 
  10  18   0      578.71      603.56     38.05 o 
   2  19   0       92.19       90.67     15.45 o 
   4  19   0      426.77      427.12     28.28 o 
   6  19   0        0.05      -10.63     10.63 o 
   8  19   0      775.43      736.93     38.60 o 
   0  20   0     2133.34     1944.10    143.23 o 
   2  20   0      431.53      438.87     24.23 o 
   4  20   0     1801.13     1713.69     55.84 o 
   6  20   0      643.41      590.42     32.93 o 
   8  20   0      313.89      349.57     38.20 o 
   2  21   0     1763.05     1814.77     49.66 o 
   4  21   0     1821.68     1721.92     59.21 o 
   6  21   0      118.41      136.77     23.76 o 
   8  21   0       43.85        9.86     23.67 o 
   0  22   0      412.69      492.03     57.62 o 
   2  22   0      395.78      450.34     27.09 o 
   4  22   0      215.06      219.01     21.09 o 
   6  22   0      707.21      906.35    138.29 o 
   2  23   0       37.35       25.51     14.78 o 
   4  23   0       37.55       59.95     16.83 o 
   6  23   0      114.85      134.95     29.67 o 
   0  24   0      204.38      313.69    102.07 o 
   2  24   0      119.25      119.84     19.68 o 
   4  24   0      177.12      222.78     26.38 o 
   2  25   0       36.88       44.69     17.20 o 
   1   1   1    24718.40    27701.02    121.17 o 
   2   1   1    32419.56    34805.02    154.78 o 
   3   1   1    10494.22    10857.75     52.91 o 
   4   1   1     1636.88     1825.04     17.21 o 
   5   1   1      347.10      521.06      8.04 o 
   6   1   1     9613.63    10196.83     53.39 o 
   7   1   1     5302.72     5290.24     35.73 o 
   8   1   1       51.21       57.56      6.00 o 
   9   1   1      327.30      274.53      9.07 o 
  10   1   1     1008.48     1137.01     16.99 o 
  11   1   1      218.73      217.83      9.76 o 
  12   1   1      127.74      189.86     11.30 o 
  13   1   1      487.11      583.14     22.46 o 
  14   1   1       26.00       18.27     19.31 o 
   0   2   1     9196.83    10574.72     74.20 o 
   1   2   1       59.74       41.06      1.78 o 
   2   2   1     5414.38     5933.00     29.10 o 
   3   2   1      899.78     1059.29      9.93 o 
   4   2   1      538.71      743.31     12.16 o 
   5   2   1      397.27      435.37      8.10 o 
   6   2   1      557.43      579.30      9.33 o 
   7   2   1     1206.13     1280.52     14.71 o 
   8   2   1      163.21      216.57      8.57 o 
   9   2   1     1491.62     1478.78     18.19 o 
  10   2   1      128.59       96.99      7.30 o 
  11   2   1     1473.88     1446.51     20.25 o 
  12   2   1      275.53      274.26     12.40 o 
  13   2   1      504.17      575.41     20.80 o 
  14   2   1       58.67       57.82     19.53 o 
   1   3   1     4234.74     4110.36     22.28 o 
   2   3   1    19740.11    21728.61    107.02 o 
   3   3   1      348.78      273.69      5.25 o 
   4   3   1     2711.94     3026.19     19.83 o 
   5   3   1      241.76      201.57      5.76 o 
   6   3   1       71.98       93.91      4.98 o 
   7   3   1      580.45      574.14     12.41 o 
   8   3   1     2678.77     2748.97     23.94 o 
   9   3   1     2914.17     2837.90     25.80 o 
  10   3   1       25.61       44.47      6.33 o 
  11   3   1      350.03      353.27     12.80 o 
  12   3   1      885.18      956.40     20.84 o 
  13   3   1      202.91      258.59     25.18 o 
  14   3   1      192.17      213.14     32.53 o 
   0   4   1     4201.89     4939.96     35.32 o 
   1   4   1    43098.85    46682.94    208.77 o 
   2   4   1    24027.20    23974.60    105.57 o 
   3   4   1      377.33      425.90      6.91 o 
   4   4   1     2713.93     2627.80     18.35 o 
   5   4   1       50.11       62.70      5.01 o 
   6   4   1       30.82       12.41      4.05 o 
   7   4   1     3232.74     3282.16     28.66 o 
   8   4   1        0.12        6.29      4.98 o 
   9   4   1      326.47      323.86      9.99 o 
  10   4   1      694.74      650.95     14.23 o 
  11   4   1     1466.63     1362.23     20.90 o 
  12   4   1      911.29      916.44     23.51 o 
  13   4   1       37.87       45.09     12.73 o 
  14   4   1      345.97      405.24     27.31 o 
   1   5   1    57884.36    60392.58    267.61 o 
   2   5   1    30606.80    30746.63    146.75 o 
   3   5   1    15081.65    15530.32     71.95 o 
   4   5   1    16138.50    14899.90     70.67 o 
   5   5   1     7553.12     7395.78     45.03 o 
   6   5   1       91.83      149.82      5.96 o 
   7   5   1     4932.54     5123.89     34.24 o 
   8   5   1     4185.48     4033.99     32.34 o 
   9   5   1      127.23      123.93      7.66 o 
  10   5   1     3059.24     3165.52     30.30 o 
  11   5   1      726.85      705.24     16.82 o 
  12   5   1      105.82      113.99     12.63 o 
  13   5   1       25.55       28.12     12.39 o 
  14   5   1      206.55      258.91     26.52 o 
   0   6   1    78682.69    82130.08    488.15 o 
   1   6   1    37312.93    39157.55    176.39 o 
   2   6   1      194.58      124.64      5.00 o 
   3   6   1      135.16      159.56      3.98 o 
   4   6   1      675.59      675.65     10.63 o 
   5   6   1     3392.70     3630.44     24.76 o 
   6   6   1       87.76       56.72      5.04 o 
   7   6   1     2318.84     2278.91     20.90 o 
   8   6   1      121.73      141.58      7.19 o 
   9   6   1     1032.55     1016.94     15.67 o 
  10   6   1      776.78      764.77     16.58 o 
  11   6   1      132.69      113.97     11.89 o 
  12   6   1      158.92      130.89     14.28 o 
  13   6   1        0.44       -5.90     11.03 o 
  14   6   1      179.20      205.79     29.10 o 
   1   7   1     5380.48     5007.03     28.05 o 
   2   7   1    12619.71    12638.97     67.71 o 
   3   7   1      771.70      683.24     10.58 o 
   4   7   1       14.70       55.78      4.19 o 
   5   7   1    17459.16    17795.93     85.37 o 
   6   7   1       55.46       67.48      5.08 o 
   7   7   1     1264.93     1154.39     14.79 o 
   8   7   1       61.34       67.12      6.10 o 
   9   7   1      157.57      160.05      8.42 o 
  10   7   1      414.94      464.14     14.91 o 
  11   7   1     2083.70     2012.15     34.14 o 
  12   7   1       17.23       18.07     11.35 o 
  13   7   1      334.37      318.72     19.60 o 
  14   7   1       23.21       11.41     23.29 o 
   0   8   1     1643.03     1318.31     17.21 o 
   1   8   1     9971.79    10460.95     54.20 o 
   2   8   1     2159.83     2444.62     21.02 o 
   3   8   1     3420.87     3417.54     26.70 o 
   4   8   1      282.02      381.58      9.11 o 
   5   8   1      848.23      952.99     11.35 o 
   6   8   1        8.90        4.39      4.45 o 
   7   8   1      208.54      244.33      9.23 o 
   8   8   1      473.18      424.81     12.26 o 
   9   8   1     1259.88     1251.20     20.03 o 
  10   8   1       32.25       30.25      8.35 o 
  11   8   1       18.46       21.28     10.02 o 
  12   8   1       53.09       92.97     13.63 o 
  13   8   1      167.41      187.59     17.17 o 
   1   9   1     5104.04     5257.71     30.74 o 
   2   9   1     3806.06     3649.71     28.05 o 
   3   9   1      949.08     1252.65     15.55 o 
   4   9   1     7702.99     7478.58     55.21 o 
   5   9   1     3647.64     3477.38     29.77 o 
   6   9   1      460.06      379.74     10.93 o 
   7   9   1      472.44      443.72     13.39 o 
   8   9   1     1435.54     1380.55     20.45 o 
   9   9   1      176.31      203.77     10.33 o 
  10   9   1       76.31       42.34     10.80 o 
  11   9   1     3729.69     3697.76     58.92 o 
  12   9   1      278.14      303.86     18.89 o 
  13   9   1      367.06      383.72     21.26 o 
   0  10   1     2482.16     2368.97     29.77 o 
   1  10   1       80.14       86.67      4.33 o 
   2  10   1     8444.39     8807.32     53.86 o 
   3  10   1        9.80       -0.60      4.34 o 
   4  10   1      771.96      744.84     16.24 o 
   5  10   1     3638.41     3756.91     32.12 o 
   6  10   1       31.54       12.39      5.68 o 
   7  10   1      242.22      268.16     10.38 o 
   8  10   1       27.61       12.08      6.81 o 
   9  10   1      929.64      949.27     19.86 o 
  10  10   1      273.38      262.08     15.32 o 
  11  10   1      597.52      631.05     24.01 o 
  12  10   1       34.18       33.91     12.30 o 
  13  10   1        5.20       -7.00     11.58 o 
   1  11   1     4082.27     4123.95     27.36 o 
   2  11   1     1544.07     1565.85     18.44 o 
   3  11   1     2615.15     2766.00     25.91 o 
   4  11   1     1692.68     1660.21     20.00 o 
   5  11   1     3451.18     3609.11     32.08 o 
   6  11   1     5383.31     5327.85     42.23 o 
   7  11   1      570.60      549.08     13.84 o 
   8  11   1     3892.81     4040.39     37.74 o 
   9  11   1     1041.76     1102.26     21.60 o 
  10  11   1     1114.46     1062.66     26.25 o 
  11  11   1       34.77       55.35     13.05 o 
  12  11   1     1334.78     1374.59     35.07 o 
  13  11   1      171.26      131.65     17.27 o 
   0  12   1     2748.81     2584.06     35.73 o 
   1  12   1     1714.27     1744.88     16.52 o 
   2  12   1      498.40      383.64     10.34 o 
   3  12   1     1271.94     1422.30     18.82 o 
   4  12   1        8.35        6.65      5.76 o 
   5  12   1     3142.88     3161.46     30.53 o 
   6  12   1      116.58       97.80      7.88 o 
   7  12   1      747.14      742.08     16.23 o 
   8  12   1      201.60      194.87     10.36 o 
   9  12   1      134.70      114.55     13.71 o 
  10  12   1       64.16       83.60     13.71 o 
  11  12   1        2.08       -7.78     10.64 o 
  12  12   1       28.35       37.85     13.65 o 
   1  13   1       17.97       11.63      4.76 o 
   2  13   1      530.14      526.96     12.41 o 
   3  13   1      257.95      198.39      8.90 o 
   4  13   1     1492.13     1542.72     20.75 o 
   5  13   1       17.80       24.86      6.48 o 
   6  13   1     1256.06     1362.57     20.78 o 
   7  13   1       23.13       19.54      8.12 o 
   8  13   1       39.70       39.47      8.06 o 
   9  13   1     1942.08     1997.78     34.82 o 
  10  13   1        8.29        9.58     11.49 o 
  11  13   1      643.26      666.08     25.83 o 
  12  13   1       94.87      118.49     16.78 o 
   0  14   1       68.28       82.06      9.53 o 
   1  14   1     1108.47     1185.94     15.28 o 
   2  14   1      236.60      250.75     13.88 o 
   3  14   1     2492.83     2193.06     25.17 o 
   4  14   1     2335.91     2172.62     25.76 o 
   5  14   1       68.68       54.61      7.61 o 
   6  14   1        9.47        7.20      6.80 o 
   7  14   1       82.76       86.81      9.19 o 
   8  14   1       24.23       19.98      7.98 o 
   9  14   1        0.41       14.55      9.81 o 
  10  14   1       55.17       89.42     14.57 o 
  11  14   1      210.99      240.22     19.10 o 
  12  14   1      301.27      377.15     23.44 o 
   1  15   1     2948.72     2909.12     29.08 o 
   2  15   1      167.77      162.06      9.37 o 
   3  15   1       10.05        3.15      6.54 o 
   4  15   1     5679.81     5526.16     45.37 o 
   5  15   1     4315.74     4270.00     39.31 o 
   6  15   1      506.12      566.25     15.25 o 
   7  15   1       12.52       12.83      7.38 o 
   8  15   1      530.93      544.91     18.48 o 
   9  15   1      291.73      297.95     18.92 o 
  10  15   1     1421.62     1408.17     35.05 o 
  11  15   1      148.60      133.61     16.88 o 
   0  16   1     2394.81     2629.74     48.24 o 
   1  16   1      721.29      809.79     18.44 o 
   2  16   1     1831.65     1913.88     30.24 o 
   3  16   1      159.10      174.65     10.02 o 
   4  16   1       61.90       43.23      8.37 o 
   5  16   1     2120.36     2082.43     35.90 o 
   6  16   1       39.86       31.86      7.76 o 
   7  16   1      292.83      311.61     13.64 o 
   8  16   1        2.44       17.93     10.14 o 
   9  16   1       88.81       46.24     13.04 o 
  10  16   1       17.90        2.55     11.84 o 
  11  16   1      461.85      474.03     24.52 o 
   1  17   1     2326.18     2312.23     32.47 o 
   2  17   1     1615.10     1534.09     22.68 o 
   3  17   1     5469.68     5189.37     47.83 o 
   4  17   1       25.93       33.99      7.82 o 
   5  17   1      231.81      254.80     11.82 o 
   6  17   1     2049.08     2122.72     28.84 o 
   7  17   1        6.35       14.02      8.77 o 
   8  17   1      197.28      207.57     15.25 o 
   9  17   1      375.06      360.82     21.13 o 
  10  17   1       80.38       82.76     16.51 o 
   0  18   1      565.27      496.82     24.25 o 
   1  18   1      366.89      360.12     16.49 o 
   2  18   1     3615.16     3457.31     41.40 o 
   3  18   1     1604.04     1561.83     24.07 o 
   4  18   1      201.84      175.94     11.45 o 
   5  18   1       29.81       11.21      7.85 o 
   6  18   1       79.32       99.75      9.85 o 
   7  18   1      529.24      536.26     19.60 o 
   8  18   1       44.91       33.61     12.34 o 
   9  18   1      418.16      419.92     24.99 o 
  10  18   1      255.12      278.82     22.78 o 
   1  19   1        7.05       14.42      9.00 o 
   2  19   1        0.43        6.04      8.56 o 
   3  19   1      437.21      437.55     16.74 o 
   4  19   1      294.32      338.81     14.31 o 
   5  19   1      901.94      919.15     21.37 o 
   6  19   1      704.55      694.31     20.79 o 
   7  19   1        4.98        5.59     10.99 o 
   8  19   1       50.40       61.89     15.53 o 
   9  19   1     1525.68     1420.51     37.11 o 
   0  20   1       36.77       26.34     13.17 o 
   1  20   1      142.14      150.67     12.42 o 
   2  20   1        1.03       11.31      8.97 o 
   3  20   1      134.90      135.48     12.18 o 
   4  20   1       54.03       35.63      9.85 o 
   5  20   1       16.01       18.36      8.92 o 
   6  20   1       11.95        7.92      9.13 o 
   7  20   1       26.59       20.00     14.36 o 
   8  20   1       37.65       22.71     13.11 o 
   9  20   1      148.00      190.71     28.69 o 
   1  21   1     1069.43     1058.73     25.00 o 
   2  21   1       86.02      110.82     13.77 o 
   3  21   1      855.85      852.69     23.08 o 
   4  21   1        6.65       15.98      9.75 o 
   5  21   1      351.15      408.59     17.60 o 
   6  21   1      977.13     1029.54     30.46 o 
   7  21   1      793.02      758.13     28.47 o 
   8  21   1      404.28      452.27     26.52 o 
   0  22   1      461.49      408.63     25.84 o 
   1  22   1      861.98      954.34     24.65 o 
   2  22   1      460.68      432.47     18.33 o 
   3  22   1       52.66       50.38     10.83 o 
   4  22   1       64.81       57.97     11.15 o 
   5  22   1        5.61       -9.99     10.19 o 
   6  22   1       33.58       28.49     14.33 o 
   7  22   1       10.74       22.73     15.56 o 
   1  23   1     1308.39     1411.72     30.08 o 
   2  23   1        6.67       16.92     10.17 o 
   3  23   1        2.72       11.56     10.12 o 
   4  23   1       36.27       29.11     10.23 o 
   5  23   1      350.56      361.43     21.68 o 
   6  23   1        9.27        0.23     16.05 o 
   0  24   1      111.34      188.60     26.14 o 
   1  24   1      231.45      269.13     16.65 o 
   2  24   1        0.65        4.51     10.35 o 
   3  24   1      419.25      406.67     19.68 o 
   4  24   1        0.05        5.74     11.41 o 
   1  25   1      172.70      197.24     16.05 o 
   2  25   1       70.78      107.84     16.33 o 
   0   0   2     6654.34     6911.26    111.95 o 
   1   0   2        5.12       12.05      1.72 o 
   2   0   2    28354.40    29193.99    193.63 o 
   3   0   2     7576.76     8779.78     59.42 o 
   4   0   2     5959.81     5797.94     44.52 o 
   5   0   2     5177.48     5576.81     45.41 o 
   6   0   2      139.17      122.80      7.43 o 
   7   0   2      583.10      638.53     16.57 o 
   8   0   2      976.44     1001.16     19.76 o 
   9   0   2     1111.23     1125.87     23.68 o 
  10   0   2     2751.26     2833.05     38.15 o 
  11   0   2      142.18      109.09     11.58 o 
  12   0   2     4721.22     4460.32     60.30 o 
  13   0   2        3.11       11.93     16.40 o 
  14   0   2     1385.15     1258.52     46.56 o 
   1   1   2     6732.66     7347.41     39.88 o 
   2   1   2     1117.46     1378.11      9.41 o 
   3   1   2    30070.96    31407.35    152.43 o 
   4   1   2       43.97       21.53      3.20 o 
   5   1   2       13.75       17.34      3.20 o 
   6   1   2      864.84      883.75     11.84 o 
   7   1   2      103.73       53.19      4.97 o 
   8   1   2       64.75       38.05      5.30 o 
   9   1   2      695.57      757.51     13.52 o 
  10   1   2       23.65       35.54      6.37 o 
  11   1   2      334.27      348.95     12.48 o 
  12   1   2      363.75      419.55     15.17 o 
  13   1   2      750.73      755.83     23.23 o 
  14   1   2      109.97       97.07     16.59 o 
   0   2   2     1828.26     1335.18     11.73 o 
   1   2   2     4954.76     5356.37     25.85 o 
   2   2   2     6406.98     6925.28     34.84 o 
   3   2   2    19802.79    20570.56     91.14 o 
   4   2   2        3.04       14.63      2.89 o 
   5   2   2       28.95       93.27      5.06 o 
   6   2   2     4835.26     4765.43     30.44 o 
   7   2   2       47.33       37.92      4.85 o 
   8   2   2     1721.56     1830.70     19.00 o 
   9   2   2     1030.46     1026.26     15.38 o 
  10   2   2       41.91       41.12      6.66 o 
  11   2   2      615.38      606.30     14.82 o 
  12   2   2     1578.46     1564.52     26.01 o 
  13   2   2      186.04      167.27     14.29 o 
  14   2   2      321.20      336.38     30.10 o 
   1   3   2     9886.79    10937.54     54.55 o 
   2   3   2    20867.59    21543.04     94.36 o 
   3   3   2      335.44      368.05      5.79 o 
   4   3   2      264.60      153.91      4.61 o 
   5   3   2     1878.74     2236.95     18.35 o 
   6   3   2     1310.31     1328.40     14.13 o 
   7   3   2     4681.70     4842.55     32.48 o 
   8   3   2       82.86       59.28      5.64 o 
   9   3   2      249.26      293.33      9.70 o 
  10   3   2      111.95      184.31     11.17 o 
  11   3   2     1436.47     1444.46     24.06 o 
  12   3   2      540.96      569.04     16.10 o 
  13   3   2      331.60      366.79     19.34 o 
  14   3   2      386.69      341.62     42.80 o 
   0   4   2    30144.10    31663.63    227.14 o 
   1   4   2     2371.31     2576.26     15.34 o 
   2   4   2    22122.59    23063.95    101.53 o 
   3   4   2     1428.33     1343.53     11.22 o 
   4   4   2     8350.38     7911.95     41.18 o 
   5   4   2     2893.32     2795.01     22.17 o 
   6   4   2      688.98      699.80     10.51 o 
   7   4   2       53.19       94.22      6.08 o 
   8   4   2      238.83      201.10      7.71 o 
   9   4   2       78.08       94.33      6.90 o 
  10   4   2       22.13       19.81      6.40 o 
  11   4   2      668.56      696.69     15.70 o 
  12   4   2      305.85      273.52     14.31 o 
  13   4   2       98.51       59.35     17.92 o 
  14   4   2      379.64      431.11     32.89 o 
   1   5   2     8771.51     9134.51     43.90 o 
   2   5   2     1635.70     1480.14     11.32 o 
   3   5   2     5238.08     5493.67     30.12 o 
   4   5   2     1225.07     1158.76     11.50 o 
   5   5   2     1946.84     2223.55     17.97 o 
   6   5   2      714.31      773.56     11.07 o 
   7   5   2     3025.26     3136.82     24.90 o 
   8   5   2      975.72     1015.09     14.58 o 
   9   5   2      236.04      223.10      9.97 o 
  10   5   2       21.57       11.64      6.49 o 
  11   5   2       33.03       27.44      8.53 o 
  12   5   2       86.56       64.35     12.58 o 
  13   5   2      317.34      350.11     27.60 o 
  14   5   2      296.64      398.31     38.97 o 
   0   6   2     4804.11     5403.05     45.53 o 
   1   6   2     5289.99     5533.06     29.60 o 
   2   6   2     7848.50     7631.51     41.23 o 
   3   6   2      164.92      283.01      5.27 o 
   4   6   2     3138.67     3063.39     20.97 o 
   5   6   2     5400.50     5080.10     31.26 o 
   6   6   2     7210.92     7246.97     43.86 o 
   7   6   2     7524.60     7636.29     47.37 o 
   8   6   2      731.92      718.56     13.09 o 
   9   6   2      164.81      226.61     11.42 o 
  10   6   2        4.52       -4.79      7.02 o 
  11   6   2      333.75      375.40     15.56 o 
  12   6   2       19.71       28.48     10.50 o 
  13   6   2      387.32      402.77     22.82 o 
  14   6   2        4.88        8.78     22.81 o 
   1   7   2        7.49        9.21      2.87 o 
   2   7   2    22059.11    21659.41    108.47 o 
   3   7   2        2.99        2.76      3.40 o 
   4   7   2     5011.74     4670.61     28.58 o 
   5   7   2      656.52      743.21     10.48 o 
   6   7   2      565.84      438.36      9.03 o 
   7   7   2     2472.87     2646.93     22.98 o 
   8   7   2     1307.57     1211.31     16.18 o 
   9   7   2       68.61       85.95      7.44 o 
  10   7   2     3468.63     3347.84     36.67 o 
  11   7   2        1.93        6.30      8.91 o 
  12   7   2       19.68        6.12     10.63 o 
  13   7   2      486.54      550.62     25.39 o 
  14   7   2       12.67       31.27     17.58 o 
   0   8   2      182.40      176.27      8.48 o 
   1   8   2      226.22      298.56      5.99 o 
   2   8   2     2349.05     2470.38     21.13 o 
   3   8   2       69.89      126.10      5.84 o 
   4   8   2     5362.48     5382.03     37.37 o 
   5   8   2     4131.90     3953.33     26.66 o 
   6   8   2      186.96      127.55      5.91 o 
   7   8   2        3.99       -1.53      4.83 o 
   8   8   2     1372.82     1275.52     17.82 o 
   9   8   2      436.92      431.88     13.81 o 
  10   8   2      618.70      644.08     18.61 o 
  11   8   2      611.50      625.85     20.79 o 
  12   8   2      599.29      657.34     24.69 o 
  13   8   2      134.42      154.85     17.95 o 
   1   9   2     2075.19     2464.49     18.23 o 
   2   9   2     7326.33     7443.41     46.39 o 
   3   9   2      242.76      224.26      7.62 o 
   4   9   2     4494.66     4442.04     33.69 o 
   5   9   2      171.48      176.32      7.11 o 
   6   9   2      190.70      212.94      8.73 o 
   7   9   2        1.96       -4.45      5.36 o 
   8   9   2      288.05      353.84     11.61 o 
   9   9   2        6.84        1.32      7.08 o 
  10   9   2      150.79      176.27     12.20 o 
  11   9   2      651.39      629.50     21.49 o 
  12   9   2        4.60       -5.99     10.94 o 
  13   9   2       44.79       37.94     20.75 o 
   0  10   2    11292.17    12524.11     88.76 o 
   1  10   2      580.11      750.25     10.40 o 
   2  10   2     2560.98     2771.91     24.59 o 
   3  10   2     5852.92     5787.66     40.42 o 
   4  10   2      412.33      384.20     10.03 o 
   5  10   2     3227.73     3203.83     29.05 o 
   6  10   2      559.15      594.64     13.31 o 
   7  10   2       44.48       32.73      6.80 o 
   8  10   2     1074.03     1084.62     18.67 o 
   9  10   2      791.92      883.54     19.48 o 
  10  10   2     1174.92     1125.87     24.30 o 
  11  10   2      264.37      278.75     18.65 o 
  12  10   2     1178.00     1186.86     32.01 o 
  13  10   2      102.16       95.03     17.21 o 
   1  11   2    12619.49    12722.72     67.68 o 
   2  11   2     1234.72     1241.08     16.40 o 
   3  11   2     1233.26     1291.78     17.19 o 
   4  11   2      194.47      164.70      7.92 o 
   5  11   2        1.07        3.91      5.40 o 
   6  11   2       21.51       14.69      6.15 o 
   7  11   2      178.79      177.55      9.28 o 
   8  11   2      927.43      929.60     19.11 o 
   9  11   2      631.43      592.74     18.15 o 
  10  11   2       79.77       60.10     11.60 o 
  11  11   2       63.11       73.61     13.69 o 
  12  11   2       20.94       39.55     13.51 o 
  13  11   2      314.89      310.50     21.12 o 
   0  12   2        3.61       12.75      5.95 o 
   1  12   2     1365.52     1406.27     19.18 o 
   2  12   2     3751.00     3679.11     31.15 o 
   3  12   2        1.93       13.21      5.65 o 
   4  12   2     6542.26     6618.41     47.43 o 
   5  12   2      455.38      426.84     13.23 o 
   6  12   2       28.30       30.79      6.67 o 
   7  12   2      101.09       82.24      8.03 o 
   8  12   2      526.41      552.19     16.02 o 
   9  12   2      369.23      333.61     18.67 o 
  10  12   2     3307.34     3367.64     46.85 o 
  11  12   2      204.55      211.72     17.65 o 
  12  12   2       51.78       38.88     15.08 o 
   1  13   2     5892.20     5991.31     37.46 o 
   2  13   2       41.38       30.71      6.68 o 
   3  13   2     1466.13     1327.88     18.94 o 
   4  13   2     3845.60     3816.34     34.07 o 
   5  13   2     1372.90     1316.49     19.88 o 
   6  13   2      890.53      797.82     16.34 o 
   7  13   2       27.72       34.27      7.43 o 
   8  13   2       65.25       23.22      8.41 o 
   9  13   2      158.70      147.66     12.37 o 
  10  13   2     1331.18     1320.21     32.94 o 
  11  13   2       51.35       43.58     13.77 o 
  12  13   2        5.21        2.74     14.33 o 
   0  14   2    12421.89    12585.47     94.89 o 
   1  14   2     4822.69     4762.61     35.06 o 
   2  14   2    11058.45    10999.32     69.12 o 
   3  14   2     1567.50     1369.07     19.99 o 
   4  14   2     1917.27     1853.32     23.83 o 
   5  14   2     1087.46      975.28     17.90 o 
   6  14   2     4311.73     4146.25     38.56 o 
   7  14   2       10.82        5.50      8.32 o 
   8  14   2      137.84      124.56     11.49 o 
   9  14   2      297.36      277.84     16.17 o 
  10  14   2       47.14       37.88     12.67 o 
  11  14   2        3.12      -12.09     12.62 o 
  12  14   2      389.76      380.97     33.60 o 
   1  15   2     2447.71     2280.01     25.58 o 
   2  15   2     4277.63     4112.63     36.43 o 
   3  15   2     4358.28     4487.86     41.61 o 
   4  15   2      170.16      150.91      9.51 o 
   5  15   2      531.52      583.22     19.92 o 
   6  15   2      161.89      221.77     11.07 o 
   7  15   2       69.54       77.52      9.37 o 
   8  15   2        1.36       -5.20      8.58 o 
   9  15   2      947.17      964.13     31.43 o 
  10  15   2        7.44       -0.11     12.05 o 
  11  15   2      179.43      156.69     19.27 o 
   0  16   2    11335.60    11333.10    118.50 o 
   1  16   2     2305.33     2271.60     31.38 o 
   2  16   2     3697.36     3428.60     33.69 o 
   3  16   2        3.11        0.03      6.94 o 
   4  16   2    10665.52    10319.40     74.46 o 
   5  16   2       28.21       23.25      7.50 o 
   6  16   2      275.17      284.64     12.27 o 
   7  16   2     1027.21     1035.21     21.88 o 
   8  16   2        9.85        4.70      8.36 o 
   9  16   2       18.48       40.77     12.68 o 
  10  16   2       13.23       17.96     14.00 o 
  11  16   2        2.63       15.09     13.00 o 
   1  17   2     4914.84     4679.17     48.05 o 
   2  17   2      167.76      154.10      9.91 o 
   3  17   2      256.77      235.16     11.52 o 
   4  17   2      252.31      322.04     13.73 o 
   5  17   2       43.66       37.49      8.73 o 
   6  17   2        0.39        6.86      7.58 o 
   7  17   2        0.64       -8.56      8.56 o 
   8  17   2        0.19       -5.38     10.28 o 
   9  17   2       86.00       94.87     16.20 o 
  10  17   2      153.37      159.13     17.65 o 
   0  18   2        0.68       -1.96     12.83 o 
   1  18   2       17.06       19.52      8.55 o 
   2  18   2       62.31       91.47     10.81 o 
   3  18   2      541.35      546.59     15.44 o 
   4  18   2      162.39      150.16     10.19 o 
   5  18   2      436.18      400.04     14.25 o 
   6  18   2      345.47      366.80     14.97 o 
   7  18   2        0.04        5.29      9.18 o 
   8  18   2      167.94      158.30     14.70 o 
   9  18   2      248.07      247.41     19.03 o 
  10  18   2      128.75      128.78     21.84 o 
   1  19   2      390.91      384.29     16.00 o 
   2  19   2        0.02       -0.18      8.49 o 
   3  19   2      491.77      478.45     17.49 o 
   4  19   2       11.01       -1.46      7.98 o 
   5  19   2      129.18      142.28     17.28 o 
   6  19   2       34.56       41.88      9.77 o 
   7  19   2       17.47        9.67      9.92 o 
   8  19   2      104.26      100.38     14.96 o 
   9  19   2      103.86      115.31     16.05 o 
   0  20   2      233.75      178.58     18.48 o 
   1  20   2       15.86        9.74      8.79 o 
   2  20   2      577.02      521.82     20.76 o 
   3  20   2      659.85      635.62     21.39 o 
   4  20   2        2.89        0.80      8.80 o 
   5  20   2      185.10      200.59     13.72 o 
   6  20   2      695.45      719.64     21.86 o 
   7  20   2      283.50      306.85     20.97 o 
   8  20   2      471.47      515.93     24.46 o 
   1  21   2       87.33       93.29     11.85 o 
   2  21   2       42.29       27.29      9.77 o 
   3  21   2       27.52        9.28      9.23 o 
   4  21   2      144.00      136.85     12.68 o 
   5  21   2      177.60      160.38     14.54 o 
   6  21   2      115.12      111.65     13.96 o 
   7  21   2       58.82       56.01     14.45 o 
   8  21   2      539.06      589.45     26.43 o 
   0  22   2      548.75      565.78     28.35 o 
   1  22   2       33.86       32.21     10.47 o 
   2  22   2      260.62      301.85     16.62 o 
   3  22   2       16.43       19.43     10.92 o 
   4  22   2       33.93       40.96     13.86 o 
   5  22   2      323.15      301.89     19.95 o 
   6  22   2      385.04      456.62     25.59 o 
   7  22   2      267.85      272.35     26.01 o 
   1  23   2      596.26      632.77     21.80 o 
   2  23   2       63.88       70.50     11.50 o 
   3  23   2      180.91      192.91     14.79 o 
   4  23   2        3.00       -9.99     10.45 o 
   5  23   2       73.61      110.77     19.51 o 
   6  23   2        3.46      -13.11     13.55 o 
   0  24   2     2913.23     2996.10    105.98 o 
   1  24   2       25.25       30.22     11.60 o 
   2  24   2      216.23      192.76     15.39 o 
   3  24   2      273.40      323.95     17.59 o 
   4  24   2      456.06      473.31     25.28 o 
   1  25   2        6.01      -10.10     10.10 o 
   2  25   2       73.43       97.70     13.64 o 
   1   1   3     2642.86     3298.78     18.93 o 
   2   1   3    20974.46    22584.45     98.68 o 
   3   1   3    39792.05    40170.61    179.00 o 
   4   1   3     3690.71     4065.99     24.17 o 
   5   1   3      320.16      464.89      8.02 o 
   6   1   3     9147.80     9978.91     52.58 o 
   7   1   3     4381.24     4423.61     30.34 o 
   8   1   3     1953.81     1979.10     19.89 o 
   9   1   3     1552.32     1437.23     18.72 o 
  10   1   3     1599.63     1602.95     20.04 o 
  11   1   3        7.44        6.60      7.52 o 
  12   1   3       10.08        1.77      8.97 o 
  13   1   3       27.25       16.79      9.93 o 
  14   1   3       98.58      144.59     17.38 o 
   0   2   3    14809.51    16071.14    109.11 o 
   1   2   3     4948.88     5331.23     27.34 o 
   2   2   3    10646.85    10846.68     50.08 o 
   3   2   3    17223.95    18236.78     81.70 o 
   4   2   3      460.51      258.84      5.64 o 
   5   2   3     9731.25    10094.85     53.73 o 
   6   2   3     2386.31     2423.29     20.40 o 
   7   2   3      673.92      644.88     11.21 o 
   8   2   3     2905.59     2752.94     24.90 o 
   9   2   3     3193.03     3241.92     27.77 o 
  10   2   3       65.42       66.83      8.06 o 
  11   2   3      374.06      471.39     13.91 o 
  12   2   3      314.54      341.04     15.17 o 
  13   2   3       36.13       10.87     10.60 o 
  14   2   3      615.70      617.54     30.56 o 
   1   3   3     2447.43     2551.69     19.69 o 
   2   3   3     4211.93     4364.12     23.23 o 
   3   3   3    22706.19    22992.68    101.67 o 
   4   3   3       12.87       -1.55      2.60 o 
   5   3   3     4421.01     4434.66     27.58 o 
   6   3   3      955.07     1143.06     13.10 o 
   7   3   3     3002.12     2942.88     23.54 o 
   8   3   3      482.64      511.20     10.78 o 
   9   3   3     1658.35     1652.93     19.37 o 
  10   3   3       98.20      133.75      9.07 o 
  11   3   3       21.58       10.88      7.45 o 
  12   3   3       52.22       55.34      9.23 o 
  13   3   3      272.68      239.75     21.34 o 
  14   3   3      150.44      139.73     20.51 o 
   0   4   3    26516.72    29346.16    178.77 o 
   1   4   3    17552.70    18855.44     83.39 o 
   2   4   3     5235.85     5970.33     31.99 o 
   3   4   3        5.81        4.38      2.69 o 
   4   4   3      441.30      471.71      8.19 o 
   5   4   3      122.30       77.93      4.43 o 
   6   4   3     2443.46     2137.20     23.99 o 
   7   4   3     3944.83     3889.83     28.24 o 
   8   4   3     1371.77     1356.11     16.61 o 
   9   4   3      143.28      149.18      7.75 o 
  10   4   3        0.02        0.17      6.11 o 
  11   4   3      571.11      586.30     15.61 o 
  12   4   3      143.87      165.60     11.82 o 
  13   4   3      403.27      439.61     33.26 o 
  14   4   3      176.65      223.59     46.92 o 
   1   5   3     5655.32     5501.00     29.01 o 
   2   5   3     2348.74     2065.71     14.44 o 
   3   5   3     6231.94     6509.15     34.53 o 
   4   5   3       60.84        3.69      2.99 o 
   5   5   3     4072.00     4045.02     26.41 o 
   6   5   3     3198.58     2954.53     25.78 o 
   7   5   3      901.64      866.54     12.62 o 
   8   5   3     1350.68     1256.89     16.11 o 
   9   5   3      161.85      139.34      7.68 o 
  10   5   3     1877.89     1747.82     22.39 o 
  11   5   3      741.67      716.37     18.13 o 
  12   5   3      940.63      963.40     24.41 o 
  13   5   3     3998.70     3990.38     68.47 o 
  14   5   3       19.96        9.48     18.30 o 
   0   6   3    18054.06    19954.63    126.54 o 
   1   6   3       21.07        3.60      2.57 o 
   2   6   3     2585.84     2645.96     17.55 o 
   3   6   3     5765.95     5681.32     31.52 o 
   4   6   3      409.98      445.31      7.44 o 
   5   6   3     2941.18     2829.81     21.10 o 
   6   6   3      224.67      308.60      7.73 o 
   7   6   3     5028.57     4904.63     33.44 o 
   8   6   3      769.74      822.56     13.35 o 
   9   6   3        7.83       -3.73      5.69 o 
  10   6   3      316.12      251.02     13.74 o 
  11   6   3     2300.05     2404.06     36.41 o 
  12   6   3     1278.41     1211.07     29.67 o 
  13   6   3       19.03       25.62     19.03 o 
  14   6   3       12.10       22.44     17.36 o 
   1   7   3     7145.90     7496.65     38.99 o 
   2   7   3       78.08      165.05      5.03 o 
   3   7   3    10905.14    11719.75     57.73 o 
   4   7   3     2620.08     2946.95     20.73 o 
   5   7   3    10426.18    11411.23     60.34 o 
   6   7   3      572.36      729.92     11.07 o 
   7   7   3      309.45      370.84      9.21 o 
   8   7   3      376.07      417.97     11.09 o 
   9   7   3      744.46      751.45     15.73 o 
  10   7   3      378.03      315.90     14.14 o 
  11   7   3      159.68      210.51     13.51 o 
  12   7   3      287.25      296.72     17.84 o 
  13   7   3     1066.69     1056.03     30.52 o 
  14   7   3       72.81       73.62     19.35 o 
   0   8   3      219.04      247.86      9.33 o 
   1   8   3     2815.96     2761.75     19.16 o 
   2   8   3     1580.93     1625.69     13.55 o 
   3   8   3     1937.10     1711.63     15.71 o 
   4   8   3      712.39      803.44      9.85 o 
   5   8   3     5714.88     5427.21     33.60 o 
   6   8   3      112.74      141.92      7.28 o 
   7   8   3     5785.22     5700.97     39.98 o 
   8   8   3      413.11      399.12     11.08 o 
   9   8   3      428.91      430.28     13.99 o 
  10   8   3      925.40      908.10     21.55 o 
  11   8   3      308.98      313.99     15.11 o 
  12   8   3      201.51      235.43     24.54 o 
  13   8   3       80.32       70.22     14.46 o 
   1   9   3     7874.51     7612.46     41.32 o 
   2   9   3      485.15      411.23      7.17 o 
   3   9   3     3294.66     3165.24     26.39 o 
   4   9   3     5025.69     4712.79     34.96 o 
   5   9   3     3112.53     3105.71     22.93 o 
   6   9   3    13895.63    13998.42     76.48 o 
   7   9   3      343.73      324.30     10.64 o 
   8   9   3     2232.64     2159.76     27.49 o 
   9   9   3     1385.55     1415.48     31.73 o 
  10   9   3      770.84      778.79     20.33 o 
  11   9   3      120.21      137.19     13.53 o 
  12   9   3        0.09      -11.87     11.87 o 
  13   9   3      231.11      239.28     18.82 o 
   0  10   3      351.97      201.64      8.49 o 
   1  10   3     5774.17     6550.35     37.59 o 
   2  10   3      239.01      251.49      6.21 o 
   3  10   3       15.68       30.06      5.16 o 
   4  10   3       10.06       11.07      5.08 o 
   5  10   3       48.31       45.90      5.79 o 
   6  10   3       74.11       96.64      7.33 o 
   7  10   3      962.61      952.99     16.92 o 
   8  10   3     1289.00     1333.90     22.34 o 
   9  10   3     1575.34     1749.69     28.87 o 
  10  10   3       56.33       44.85      9.90 o 
  11  10   3     1419.73     1331.16     46.33 o 
  12  10   3       36.07       11.73     12.45 o 
  13  10   3      435.30      427.90     28.71 o 
   1  11   3     1229.77     1464.34     14.65 o 
   2  11   3      754.60      831.00     10.20 o 
   3  11   3     5338.88     5023.48     37.66 o 
   4  11   3     1536.71     1554.51     19.42 o 
   5  11   3      148.36       94.83      7.14 o 
   6  11   3     1022.74     1000.25     16.82 o 
   7  11   3      928.47      850.01     16.39 o 
   8  11   3       64.62       57.80      8.64 o 
   9  11   3     3111.45     2955.44     38.28 o 
  10  11   3      198.46      197.80     13.35 o 
  11  11   3       26.46       28.10     11.75 o 
  12  11   3        1.20       16.84     12.56 o 
  13  11   3      252.76      245.26     20.08 o 
   0  12   3       80.57      100.84      7.87 o 
   1  12   3     2258.59     2047.12     18.30 o 
   2  12   3     1342.02     1338.13     15.47 o 
   3  12   3     7442.19     7331.79     50.18 o 
   4  12   3        0.60        3.33      5.66 o 
   5  12   3     2928.20     3195.89     30.74 o 
   6  12   3       28.48       22.25      8.45 o 
   7  12   3     1443.84     1492.45     21.87 o 
   8  12   3       21.66       19.76      8.55 o 
   9  12   3     1132.44     1139.17     26.91 o 
  10  12   3      310.13      333.75     17.53 o 
  11  12   3      814.38      762.21     29.03 o 
  12  12   3      225.37      199.88     18.05 o 
   1  13   3      210.47      235.14      7.35 o 
   2  13   3     1178.77     1171.69     17.34 o 
   3  13   3     2582.96     2545.92     28.04 o 
   4  13   3      984.59      996.76     21.02 o 
   5  13   3       66.57       75.32      7.38 o 
   6  13   3       53.21       64.05      7.84 o 
   7  13   3     2608.53     2529.56     34.95 o 
   8  13   3       75.71       72.59     10.18 o 
   9  13   3      146.86      124.80     12.00 o 
  10  13   3       11.38       -4.73     10.17 o 
  11  13   3      321.14      284.05     19.32 o 
  12  13   3        2.58      -10.02     11.95 o 
   0  14   3     1036.52      835.78     18.20 o 
   1  14   3       33.45       46.61      6.08 o 
   2  14   3     1389.29     1325.03     19.37 o 
   3  14   3       68.34       64.61      7.60 o 
   4  14   3      193.80      225.21     10.68 o 
   5  14   3      909.14      832.77     16.82 o 
   6  14   3      420.56      420.98     13.25 o 
   7  14   3     3278.70     3132.57     36.08 o 
   8  14   3       39.17       29.97      9.33 o 
   9  14   3       49.96       31.10     10.34 o 
  10  14   3      295.77      268.75     18.22 o 
  11  14   3       49.67       81.89     15.03 o 
  12  14   3        2.54      -13.16     13.16 o 
   1  15   3     1664.75     1652.67     25.56 o 
   2  15   3     2779.34     2733.92     28.84 o 
   3  15   3      711.61      642.37     15.15 o 
   4  15   3      539.18      622.67     15.04 o 
   5  15   3        4.77       -2.18      7.04 o 
   6  15   3      485.07      508.72     15.45 o 
   7  15   3      381.25      360.60     16.43 o 
   8  15   3      794.34      893.11     24.18 o 
   9  15   3      119.45       96.06     13.93 o 
  10  15   3      100.45      111.33     14.72 o 
  11  15   3      694.65      753.71     38.53 o 
   0  16   3      185.04      211.85     17.17 o 
   1  16   3     3070.47     2855.78     32.14 o 
   2  16   3        0.15       -4.83      8.40 o 
   3  16   3      584.81      600.27     15.21 o 
   4  16   3       69.37       81.68     10.85 o 
   5  16   3      401.01      418.89     13.87 o 
   6  16   3        0.66       -6.95      6.95 o 
   7  16   3      548.38      590.67     25.23 o 
   8  16   3       35.02       17.79      9.93 o 
   9  16   3      967.85     1046.34     27.71 o 
  10  16   3      164.00      186.41     17.98 o 
  11  16   3      138.55      201.37     27.61 o 
   1  17   3      163.23      169.42     17.41 o 
   2  17   3     2288.30     2191.13     27.31 o 
   3  17   3     6356.70     6116.27     49.78 o 
   4  17   3      358.46      317.05     12.50 o 
   5  17   3      219.03      203.82     11.28 o 
   6  17   3     1379.56     1248.66     23.87 o 
   7  17   3     1136.17     1168.33     25.57 o 
   8  17   3       16.39        9.13      9.34 o 
   9  17   3        0.72       -5.83     11.33 o 
  10  17   3       55.70       30.58     13.64 o 
   0  18   3    11067.93    10412.93    118.34 o 
   1  18   3      567.35      660.21     18.97 o 
   2  18   3        7.04       12.72      8.14 o 
   3  18   3       26.45       18.49      7.94 o 
   4  18   3      138.04      172.67     10.79 o 
   5  18   3       14.75       12.09      7.94 o 
   6  18   3       49.55       46.53     10.02 o 
   7  18   3      158.59      174.63     13.69 o 
   8  18   3      259.69      245.23     16.44 o 
   9  18   3       87.18       93.72     15.41 o 
  10  18   3      327.51      382.40     26.87 o 
   1  19   3     4701.95     4698.63     50.43 o 
   2  19   3      160.36      140.64     11.92 o 
   3  19   3     1120.40     1200.33     33.21 o 
   4  19   3     1229.62     1241.32     24.05 o 
   5  19   3     1014.22      999.02     22.71 o 
   6  19   3      427.67      441.97     17.74 o 
   7  19   3      752.76      692.62     21.79 o 
   8  19   3      194.98      182.38     15.85 o 
   9  19   3      103.09       79.88     26.99 o 
   0  20   3      125.23      134.12     16.80 o 
   1  20   3      350.68      345.91     15.81 o 
   2  20   3       10.97       10.65     13.69 o 
   3  20   3        2.39        9.02      8.84 o 
   4  20   3      345.83      293.92     15.00 o 
   5  20   3        9.01        3.82      9.04 o 
   6  20   3       35.67       38.23     10.73 o 
   7  20   3       21.21       34.61     11.26 o 
   8  20   3       86.92      110.60     15.89 o 
   1  21   3     2134.35     1934.46     52.35 o 
   2  21   3       37.44       84.34     11.32 o 
   3  21   3      637.00      614.60     29.04 o 
   4  21   3      644.41      655.74     20.88 o 
   5  21   3      421.94      430.52     34.60 o 
   6  21   3        0.48        8.01     10.37 o 
   7  21   3     1168.69     1250.49     52.48 o 
   8  21   3        0.76      -12.44     12.44 o 
   0  22   3       77.67       85.54     18.06 o 
   1  22   3      416.57      434.15     18.07 o 
   2  22   3       15.34       17.88      9.69 o 
   3  22   3      168.64      136.49     12.91 o 
   4  22   3       78.70       80.17     12.75 o 
   5  22   3     1190.30     1184.53     32.79 o 
   6  22   3        0.12      -12.39     12.39 o 
   7  22   3       29.40       20.31     18.77 o 
   1  23   3      623.41      553.72     20.53 o 
   2  23   3       82.82       89.08     15.15 o 
   3  23   3      221.43      232.58     15.63 o 
   4  23   3       84.15       77.42     14.70 o 
   5  23   3      680.21      679.56     27.42 o 
   6  23   3        0.57      -12.35     23.28 o 
   0  24   3      938.30      872.68     36.32 o 
   1  24   3        1.79        8.09      9.85 o 
   2  24   3        9.46       17.99     10.90 o 
   3  24   3        0.43       14.07     11.35 o 
   4  24   3      113.04      117.97     16.40 o 
   1  25   3       13.84       19.05     11.67 o 
   0   0   4      648.86     1099.48     15.77 o 
   1   0   4        6.44       -3.79      3.79 o 
   2   0   4     2449.81     2029.88     17.64 o 
   3   0   4   132024.11   136795.45    813.70 o 
   4   0   4     5159.14     4328.34     39.14 o 
   5   0   4        5.28        7.26      5.37 o 
   6   0   4      498.54      293.99     11.53 o 
   7   0   4        3.61       -4.20      5.68 o 
   8   0   4     4866.32     4509.02     67.00 o 
   9   0   4      150.77      129.82     10.44 o 
  10   0   4      598.51      432.49     18.33 o 
  11   0   4      248.35      264.94     18.57 o 
  12   0   4      290.74      333.47     21.71 o 
  13   0   4      634.53      669.08     29.42 o 
  14   0   4      136.72      144.74     25.26 o 
   1   1   4    32780.42    35434.30    160.18 o 
   2   1   4    37197.53    39696.52    181.59 o 
   3   1   4   138269.50   141146.72    600.56 o 
   4   1   4     2456.78     2986.63     19.39 o 
   5   1   4      962.07      975.00     10.87 o 
   6   1   4      220.29      142.45      5.85 o 
   7   1   4     1205.49     1253.52     15.09 o 
   8   1   4      308.76      321.45      9.14 o 
   9   1   4      984.66      977.72     15.87 o 
  10   1   4      719.63      740.26     14.24 o 
  11   1   4     1395.53     1430.54     22.37 o 
  12   1   4       78.70       77.86     10.98 o 
  13   1   4      325.63      331.43     19.32 o 
  14   1   4       22.25       25.88     14.18 o 
   0   2   4     6192.81     6189.73     41.99 o 
   1   2   4    16937.30    18260.30     84.36 o 
   2   2   4   101120.63   103518.54    524.36 o 
   3   2   4      181.16      191.62      4.54 o 
   4   2   4      530.28      722.20      8.52 o 
   5   2   4      415.45      371.86      7.53 o 
   6   2   4      852.88      789.22     11.50 o 
   7   2   4     1567.38     1647.20     16.85 o 
   8   2   4     4405.80     4277.31     31.31 o 
   9   2   4      975.25      880.40     14.94 o 
  10   2   4        7.72        7.38      6.23 o 
  11   2   4     1001.39     1002.61     19.34 o 
  12   2   4      125.61      160.31     13.44 o 
  13   2   4      103.26      116.76     13.07 o 
  14   2   4       51.65       57.50     13.92 o 
   1   3   4   155121.97   158198.53    948.28 o 
   2   3   4      114.03      154.86      3.97 o 
   3   3   4     2603.95     2359.87     15.77 o 
   4   3   4     1863.69     1803.56     14.77 o 
   5   3   4     4606.77     4932.90     29.87 o 
   6   3   4      351.26      378.18      7.98 o 
   7   3   4     1219.56     1263.04     14.72 o 
   8   3   4      470.22      457.91     10.22 o 
   9   3   4     1679.60     1512.51     18.60 o 
  10   3   4     1311.28     1359.96     20.36 o 
  11   3   4      276.95      300.80     12.20 o 
  12   3   4      174.00      173.68     11.63 o 
  13   3   4        6.72       -0.27     11.18 o 
  14   3   4       11.20       -7.41     14.74 o 
   0   4   4    19079.67    18905.35    118.84 o 
   1   4   4       14.53       16.26      2.55 o 
   2   4   4     2941.55     2899.15     17.72 o 
   3   4   4     1363.23     1340.09     11.31 o 
   4   4   4     4424.61     4749.85     27.89 o 
   5   4   4      169.11       80.59      4.92 o 
   6   4   4      308.39      319.32      7.61 o 
   7   4   4      225.01      182.79      6.78 o 
   8   4   4     1597.74     1606.75     17.93 o 
   9   4   4      670.74      612.14     12.50 o 
  10   4   4     1720.97     1771.84     23.47 o 
  11   4   4     1151.27     1208.69     21.14 o 
  12   4   4      686.60      662.12     19.65 o 
  13   4   4        1.54       -1.87     12.02 o 
  14   4   4     1230.86     1155.60     48.24 o 
   1   5   4     3337.20     3482.58     20.64 o 
   2   5   4        9.74       11.06      2.97 o 
   3   5   4     2652.62     2446.32     17.01 o 
   4   5   4       19.50        4.83      2.98 o 
   5   5   4     2368.14     2423.53     19.01 o 
   6   5   4       53.50       44.38      4.50 o 
   7   5   4       51.22       54.13      5.20 o 
   8   5   4       31.59        8.67      5.20 o 
   9   5   4     1214.14     1116.44     18.86 o 
  10   5   4      272.76      296.03     12.12 o 
  11   5   4       18.41       24.76      8.62 o 
  12   5   4       37.40       34.02     10.15 o 
  13   5   4       68.87       50.28     19.49 o 
  14   5   4      286.66      313.51     25.50 o 
   0   6   4    19083.27    20073.17    139.28 o 
   1   6   4      805.26      842.81      9.02 o 
   2   6   4     7022.32     7537.41     38.93 o 
   3   6   4    17597.51    16835.60     78.43 o 
   4   6   4     1714.24     1639.35     14.30 o 
   5   6   4     4953.92     4305.45     34.04 o 
   6   6   4       43.39       78.87      5.07 o 
   7   6   4      812.04      682.19     11.54 o 
   8   6   4     1292.37     1317.19     16.66 o 
   9   6   4      172.06      127.97      8.00 o 
  10   6   4      473.47      494.96     15.84 o 
  11   6   4      499.14      489.92     17.15 o 
  12   6   4      787.69      874.67     24.09 o 
  13   6   4       25.19       34.51     14.68 o 
  14   6   4      589.91      575.20     32.05 o 
   1   7   4     6088.82     5924.34     32.61 o 
   2   7   4     2321.04     2889.43     19.48 o 
   3   7   4      866.03     1059.90     11.31 o 
   4   7   4       33.17       85.36      4.44 o 
   5   7   4      489.24      515.84      8.99 o 
   6   7   4       79.12       21.45      4.34 o 
   7   7   4       92.09       94.62      6.25 o 
   8   7   4      606.95      624.51     12.52 o 
   9   7   4      173.71      155.50      9.47 o 
  10   7   4       19.27       24.01     10.00 o 
  11   7   4      118.07      103.98     11.42 o 
  12   7   4      585.88      577.25     21.01 o 
  13   7   4       95.32      135.38     18.31 o 
  14   7   4       70.09       68.52     18.75 o 
   0   8   4      202.87      139.39      6.87 o 
   1   8   4     9892.91    10508.81     54.93 o 
   2   8   4      516.12      359.09      6.94 o 
   3   8   4       28.00       78.53      4.25 o 
   4   8   4    24807.32    26366.15    120.37 o 
   5   8   4      164.16      204.98      6.55 o 
   6   8   4      360.67      360.83      8.44 o 
   7   8   4        0.38        6.26      5.03 o 
   8   8   4     1654.82     1577.80     20.97 o 
   9   8   4       24.46       57.69      9.18 o 
  10   8   4      695.09      738.85     21.02 o 
  11   8   4        0.29        4.76      8.99 o 
  12   8   4        7.23        2.03      9.93 o 
  13   8   4      311.82      329.97     22.15 o 
   1   9   4     3221.54     3364.60     22.93 o 
   2   9   4     1633.64     1688.64     14.72 o 
   3   9   4     4804.00     5090.46     33.25 o 
   4   9   4      764.05      791.52     10.05 o 
   5   9   4     1003.94     1002.66     12.18 o 
   6   9   4       51.27       72.25      6.04 o 
   7   9   4      191.66      173.30      8.78 o 
   8   9   4      498.91      503.06     14.98 o 
   9   9   4      290.71      309.27     14.12 o 
  10   9   4       30.12       27.03     11.31 o 
  11   9   4      967.82     1054.00     24.71 o 
  12   9   4       64.02       51.92     12.07 o 
  13   9   4        0.41        4.11     12.50 o 
   0  10   4     2136.70     1974.80     25.28 o 
   1  10   4    16664.01    17409.79     87.85 o 
   2  10   4     5809.13     5909.53     37.39 o 
   3  10   4     3396.72     3081.07     24.05 o 
   4  10   4       91.02       58.84      5.97 o 
   5  10   4      720.75      703.74     13.45 o 
   6  10   4      139.74       95.02      7.32 o 
   7  10   4      238.64      252.56     12.07 o 
   8  10   4     2867.70     2794.86     32.31 o 
   9  10   4     4662.33     4810.59     49.90 o 
  10  10   4      103.72       77.39     11.55 o 
  11  10   4      721.82      713.22     23.06 o 
  12  10   4       96.23      130.02     15.37 o 
  13  10   4      147.90       94.76     16.37 o 
   1  11   4       23.62        2.11      3.63 o 
   2  11   4       63.58       59.38      4.45 o 
   3  11   4       63.10       74.34      6.26 o 
   4  11   4      134.19       98.68      7.25 o 
   5  11   4      122.11      112.32      7.45 o 
   6  11   4       24.67       17.72      6.09 o 
   7  11   4      261.21      259.32     11.22 o 
   8  11   4      462.51      430.00     15.73 o 
   9  11   4     1176.12     1193.13     26.46 o 
  10  11   4      614.30      563.83     26.16 o 
  11  11   4        6.38       10.85     10.32 o 
  12  11   4       18.30       44.13     13.43 o 
  13  11   4      949.81      995.45     32.29 o 
   0  12   4     9152.68     9652.33     97.30 o 
   1  12   4     1202.41     1111.08     13.48 o 
   2  12   4     3812.47     4021.11     27.82 o 
   3  12   4      897.44      778.53     14.47 o 
   4  12   4     1142.85     1136.88     18.61 o 
   5  12   4       65.83       79.76      7.49 o 
   6  12   4       15.64       20.99      6.61 o 
   7  12   4      201.98      166.21     10.42 o 
   8  12   4      533.12      539.07     18.39 o 
   9  12   4     1724.68     1843.72     32.74 o 
  10  12   4      659.78      691.69     21.18 o 
  11  12   4       42.92       31.87     11.44 o 
  12  12   4      178.27      178.75     21.72 o 
   1  13   4     1814.52     1884.41     18.22 o 
   2  13   4       46.89       48.09      8.72 o 
   3  13   4     4340.73     4122.34     35.17 o 
   4  13   4      125.62      136.60      8.36 o 
   5  13   4      100.57       73.32      7.48 o 
   6  13   4      680.52      675.14     16.03 o 
   7  13   4      999.20     1024.54     21.56 o 
   8  13   4      202.24      195.08     17.23 o 
   9  13   4      317.78      288.97     15.02 o 
  10  13   4        8.56        8.48     10.51 o 
  11  13   4       60.88       85.17     14.19 o 
  12  13   4      162.39      154.91     17.48 o 
   0  14   4     7054.81     7191.52     62.63 o 
   1  14   4       27.43       18.35      5.60 o 
   2  14   4     3032.07     2891.31     28.95 o 
   3  14   4        7.04       -0.35      6.64 o 
   4  14   4       26.86       18.53      6.56 o 
   5  14   4      279.21      346.12     14.02 o 
   6  14   4     1079.66     1079.62     19.28 o 
   7  14   4      557.73      571.96     17.93 o 
   8  14   4      238.38      249.56     14.20 o 
   9  14   4      292.85      285.61     16.18 o 
  10  14   4        7.97        1.33     10.19 o 
  11  14   4        0.16      -11.00     11.00 o 
  12  14   4     1176.58     1155.09     34.76 o 
   1  15   4      219.66      241.94     10.18 o 
   2  15   4       10.35       10.19      6.72 o 
   3  15   4     1796.85     1704.78     23.11 o 
   4  15   4      157.11      140.03      9.19 o 
   5  15   4     1197.49     1193.35     20.27 o 
   6  15   4      112.80      129.02     10.34 o 
   7  15   4     1300.36     1263.39     25.57 o 
   8  15   4      486.38      502.60     18.36 o 
   9  15   4        8.59       12.03      9.65 o 
  10  15   4       10.28        2.67      9.97 o 
  11  15   4        2.09      -11.20     11.20 o 
   0  16   4      988.73      979.59     30.41 o 
   1  16   4     1221.05     1213.98     21.23 o 
   2  16   4      314.84      356.27     12.91 o 
   3  16   4     3404.96     3413.60     34.31 o 
   4  16   4     2817.95     2840.78     31.43 o 
   5  16   4        4.84       -1.82      6.87 o 
   6  16   4       64.67       60.39      9.21 o 
   7  16   4      364.88      359.72     16.29 o 
   8  16   4     1096.80     1055.97     25.10 o 
   9  16   4       85.41       65.83     12.28 o 
  10  16   4      496.58      476.33     26.71 o 
  11  16   4      184.75      180.56     21.39 o 
   1  17   4      237.74      245.42     13.18 o 
   2  17   4     5680.97     5396.48     45.38 o 
   3  17   4      276.18      302.93     12.46 o 
   4  17   4     1161.92     1074.24     20.16 o 
   5  17   4     3289.54     3175.81     34.93 o 
   6  17   4      210.40      199.05     13.20 o 
   7  17   4        0.47        6.13      8.78 o 
   8  17   4      460.05      479.08     18.60 o 
   9  17   4       35.68       27.54     11.28 o 
  10  17   4      137.31       96.08     15.88 o 
   0  18   4        5.02       -0.28     12.31 o 
   1  18   4      954.91      795.49     20.74 o 
   2  18   4     1750.15     1719.15     28.84 o 
   3  18   4      946.52      940.08     19.10 o 
   4  18   4      876.11      874.15     19.06 o 
   5  18   4        2.47       -6.66      7.68 o 
   6  18   4      674.37      649.71     19.97 o 
   7  18   4      131.22      120.60     12.62 o 
   8  18   4      970.52     1000.71     25.48 o 
   9  18   4      162.82      165.71     15.70 o 
  10  18   4        0.54       -8.25     13.03 o 
   1  19   4      143.19      118.94     11.36 o 
   2  19   4        6.58       13.00      8.84 o 
   3  19   4     1612.12     1537.52     28.31 o 
   4  19   4      958.97      943.23     23.34 o 
   5  19   4      259.24      297.91     14.14 o 
   6  19   4        7.20        2.03      9.19 o 
   7  19   4       33.89       16.97     12.34 o 
   8  19   4       83.25       85.59     13.50 o 
   9  19   4        4.36       -6.66     12.22 o 
   0  20   4      265.99      275.86     23.52 o 
   1  20   4      225.70      263.91     16.57 o 
   2  20   4      538.31      519.55     18.53 o 
   3  20   4        1.31       -3.07      8.46 o 
   4  20   4      459.93      437.22     24.21 o 
   5  20   4       10.79        6.83      9.78 o 
   6  20   4      415.41      363.27     17.14 o 
   7  20   4      724.36      769.28     23.61 o 
   8  20   4      642.60      651.42     24.59 o 
   1  21   4     2301.04     2150.55     34.94 o 
   2  21   4      134.43      122.83     12.39 o 
   3  21   4        0.20        8.28      9.02 o 
   4  21   4       63.54       63.71     11.75 o 
   5  21   4      108.87      113.41     14.77 o 
   6  21   4       78.70       80.39     18.16 o 
   7  21   4       52.31       21.67     11.43 o 
   8  21   4        1.59       -7.02     12.55 o 
   0  22   4      314.01      400.40     25.01 o 
   1  22   4       26.66       10.93     12.60 o 
   2  22   4      774.34      778.83     23.07 o 
   3  22   4       47.31       41.56     15.91 o 
   4  22   4        3.55       -2.39     10.78 o 
   5  22   4       16.61       18.93     12.21 o 
   6  22   4       53.82       44.51     13.99 o 
   7  22   4      148.13      170.20     19.73 o 
   1  23   4       89.49       88.65     12.99 o 
   2  23   4      697.00      765.46     23.48 o 
   3  23   4       52.04       65.53     12.88 o 
   4  23   4      343.46      350.79     21.35 o 
   5  23   4      174.93      171.10     20.98 o 
   0  24   4      514.79      577.48     30.83 o 
   1  24   4       10.78        5.97     10.47 o 
   2  24   4       97.93       86.27     13.00 o 
   3  24   4      131.77      117.40     16.58 o 
   4  24   4      593.71      700.81     29.20 o 
   1  25   4      193.47      240.36     16.72 o 
   1   1   5     2259.85     2268.19     13.63 o 
   2   1   5     1105.70     1176.16     11.03 o 
   3   1   5     4573.42     4436.09     31.90 o 
   4   1   5     5481.48     5663.10     31.11 o 
   5   1   5        0.41       15.36      4.99 o 
   6   1   5     3928.63     3830.47     26.19 o 
   7   1   5     2858.88     2918.78     23.33 o 
   8   1   5      294.21      335.71      9.52 o 
   9   1   5     2010.86     1962.53     22.28 o 
  10   1   5      337.58      287.10     11.18 o 
  11   1   5      563.82      611.91     16.89 o 
  12   1   5       94.82       99.85     11.56 o 
  13   1   5     1250.11     1293.42     27.56 o 
  14   1   5       26.91       25.99     12.10 o 
   0   2   5     6020.48     6670.93     45.55 o 
   1   2   5    23299.86    25095.66    109.48 o 
   2   2   5      494.88      583.28      7.90 o 
   3   2   5     8307.58     8821.65     43.35 o 
   4   2   5    12088.34    12722.92     60.88 o 
   5   2   5      141.56       99.34      6.04 o 
   6   2   5     4446.56     4817.17     30.66 o 
   7   2   5     1965.34     2002.88     18.79 o 
   8   2   5       77.16       95.37      6.15 o 
   9   2   5     4370.83     4285.90     32.88 o 
  10   2   5      148.05      158.73      8.94 o 
  11   2   5       33.74       44.86      8.83 o 
  12   2   5      409.84      409.64     16.73 o 
  13   2   5      462.97      535.84     19.35 o 
  14   2   5       61.25       51.24     13.78 o 
   1   3   5    29673.67    30940.08    139.39 o 
   2   3   5     3136.50     3358.72     25.32 o 
   3   3   5    12380.46    12476.53     58.98 o 
   4   3   5     2357.18     2165.66     16.11 o 
   5   3   5      395.98      341.57      6.95 o 
   6   3   5      653.38      803.51     11.02 o 
   7   3   5      162.84      102.11      6.45 o 
   8   3   5      369.95      376.39      9.53 o 
   9   3   5     1358.59     1263.67     18.07 o 
  10   3   5      611.27      622.72     15.41 o 
  11   3   5      195.37      233.60     11.54 o 
  12   3   5        3.24        7.67      9.13 o 
  13   3   5      121.15      149.31     14.17 o 
  14   3   5       46.03       41.00     15.99 o 
   0   4   5    14580.87    15606.85     99.78 o 
   1   4   5     8718.53     8843.85     42.80 o 
   2   4   5     6600.49     7122.00     46.99 o 
   3   4   5      726.27      513.63      7.65 o 
   4   4   5     1587.71     1492.66     13.17 o 
   5   4   5      659.82      532.32      8.32 o 
   6   4   5      400.19      442.70      8.65 o 
   7   4   5      751.54      646.55     11.09 o 
   8   4   5      422.92      407.90     10.04 o 
   9   4   5      975.51      887.28     15.65 o 
  10   4   5       99.81      114.27      9.00 o 
  11   4   5      255.72      258.72     12.42 o 
  12   4   5     1088.01     1069.96     26.14 o 
  13   4   5       66.41       59.67     12.93 o 
  14   4   5       24.82       -4.41     14.09 o 
   1   5   5    10491.98    10165.77     53.90 o 
   2   5   5      653.90      829.96      8.82 o 
   3   5   5     6342.20     5373.64     30.12 o 
   4   5   5     1572.23     1758.76     14.78 o 
   5   5   5       45.93       17.48      3.56 o 
   6   5   5     1364.48     1496.79     15.76 o 
   7   5   5     2332.37     2276.93     21.17 o 
   8   5   5     1137.61     1090.13     15.60 o 
   9   5   5      811.82      719.31     16.66 o 
  10   5   5       19.34       30.24      7.50 o 
  11   5   5      266.22      250.26     12.80 o 
  12   5   5       89.93       64.81     11.27 o 
  13   5   5      133.76      133.44     17.54 o 
  14   5   5      451.68      548.65     35.70 o 
   0   6   5       28.72       49.76      7.47 o 
   1   6   5     3903.03     3913.00     23.52 o 
   2   6   5     1464.19     1801.02     14.13 o 
   3   6   5      888.37      858.13     10.30 o 
   4   6   5      554.68      678.81      9.10 o 
   5   6   5     3340.73     3227.97     23.22 o 
   6   6   5       98.57       69.05      5.03 o 
   7   6   5      900.60      800.17     12.74 o 
   8   6   5      728.43      678.36     13.64 o 
   9   6   5      207.15      204.25     10.10 o 
  10   6   5        0.15       -6.99      6.99 o 
  11   6   5      781.46      808.61     20.75 o 
  12   6   5      108.40      114.75     15.35 o 
  13   6   5      868.70      906.01     52.75 o 
  14   6   5        0.02      -11.69     15.03 o 
   1   7   5     2615.86     2591.87     18.31 o 
   2   7   5     5932.00     6454.73     35.55 o 
   3   7   5     2826.43     2835.33     21.76 o 
   4   7   5     2327.29     2140.30     17.35 o 
   5   7   5     2355.52     2230.70     18.62 o 
   6   7   5       32.79       45.17      4.93 o 
   7   7   5      181.02      209.82      7.68 o 
   8   7   5        4.32        6.03      5.65 o 
   9   7   5     1661.49     1718.23     27.08 o 
  10   7   5       18.94       17.55      8.75 o 
  11   7   5      746.54      793.39     27.82 o 
  12   7   5       11.73       13.16      9.78 o 
  13   7   5        0.43       -2.34     13.34 o 
   0   8   5     6322.38     7275.42     55.95 o 
   1   8   5       11.32        2.12      3.10 o 
   2   8   5        8.52       10.06      3.28 o 
   3   8   5    10388.90    10192.98     52.56 o 
   4   8   5       89.45      115.55      5.08 o 
   5   8   5     4101.54     3797.45     26.59 o 
   6   8   5       34.78       37.97      5.03 o 
   7   8   5     3543.68     3484.58     28.26 o 
   8   8   5       45.93       24.92      6.84 o 
   9   8   5     4665.52     4586.80     48.07 o 
  10   8   5      310.12      314.86     14.53 o 
  11   8   5     1485.08     1522.16     34.86 o 
  12   8   5       98.75       77.00     12.53 o 
  13   8   5      112.15      120.07     21.65 o 
   1   9   5       46.27       68.16      4.42 o 
   2   9   5       22.77       17.95      3.59 o 
   3   9   5     4181.77     4880.36     30.43 o 
   4   9   5      215.65      262.26      6.77 o 
   5   9   5      554.49      620.56      9.96 o 
   6   9   5      877.66      994.09     16.92 o 
   7   9   5     1307.05     1311.03     21.47 o 
   8   9   5       86.82      127.70     10.44 o 
   9   9   5      860.55      850.84     20.53 o 
  10   9   5      286.11      284.31     14.49 o 
  11   9   5      812.12      821.12     28.12 o 
  12   9   5        0.02       -8.23     10.03 o 
  13   9   5      114.87      101.31     18.52 o 
   0  10   5       78.25       16.76      6.83 o 
   1  10   5     1323.83     1551.38     15.07 o 
   2  10   5     1661.98     1947.45     17.08 o 
   3  10   5      530.99      559.77      8.91 o 
   4  10   5      659.64      651.98      9.63 o 
   5  10   5      169.74      197.56      7.08 o 
   6  10   5        3.69        5.19      6.04 o 
   7  10   5      580.99      576.48     14.82 o 
   8  10   5      573.39      556.79     23.26 o 
   9  10   5      631.59      745.38     20.16 o 
  10  10   5       98.74      101.03     11.26 o 
  11  10   5      376.01      390.16     17.09 o 
  12  10   5       19.54        8.15     10.76 o 
  13  10   5      230.03      230.70     25.43 o 
   1  11   5     2247.80     2367.95     19.82 o 
   2  11   5     2518.25     2415.54     21.47 o 
   3  11   5      340.00      393.96      8.99 o 
   4  11   5      119.37      105.19      7.06 o 
   5  11   5     1226.75     1183.25     17.70 o 
   6  11   5     1952.34     1904.77     23.08 o 
   7  11   5      525.90      564.61     15.02 o 
   8  11   5       34.85       22.48      8.71 o 
   9  11   5     1824.15     1888.04     30.73 o 
  10  11   5     1440.11     1424.76     27.93 o 
  11  11   5      405.33      421.42     17.70 o 
  12  11   5      769.93      831.96     34.64 o 
  13  11   5      981.04     1008.44     32.49 o 
   0  12   5     3442.98     3733.77     44.43 o 
   1  12   5      444.57      357.97      8.40 o 
   2  12   5        4.69       -2.88      3.78 o 
   3  12   5     2995.65     2911.20     29.45 o 
   4  12   5      302.19      313.48     10.26 o 
   5  12   5     3471.13     3648.68     33.19 o 
   6  12   5      130.91      139.40      8.63 o 
   7  12   5     1173.79     1145.45     23.06 o 
   8  12   5       29.67       14.04      9.18 o 
   9  12   5      822.05      839.32     22.03 o 
  10  12   5        7.93        7.68      9.62 o 
  11  12   5      562.63      553.71     21.44 o 
  12  12   5       28.22       12.40     12.48 o 
   1  13   5     4983.77     4937.49     33.47 o 
   2  13   5     1446.15     1460.53     17.32 o 
   3  13   5     4968.90     4828.62     38.88 o 
   4  13   5       28.46       35.69      6.71 o 
   5  13   5      364.49      362.30     11.60 o 
   6  13   5     1752.64     1643.90     24.60 o 
   7  13   5     2338.27     2377.79     33.58 o 
   8  13   5      135.89      144.96     11.78 o 
   9  13   5      684.44      800.98     22.00 o 
  10  13   5        0.05       -8.63      8.63 o 
  11  13   5      151.63      180.25     15.56 o 
  12  13   5      172.31      137.31     17.21 o 
   0  14   5      757.39      747.09     17.81 o 
   1  14   5     1512.16     1509.17     18.43 o 
   2  14   5     2960.77     2913.23     29.15 o 
   3  14   5        9.90        4.32      6.40 o 
   4  14   5      609.21      578.01     13.95 o 
   5  14   5       26.44       14.97      6.71 o 
   6  14   5     2225.81     2108.64     29.00 o 
   7  14   5      318.65      331.01     14.93 o 
   8  14   5      178.60      139.48     12.14 o 
   9  14   5      231.00      216.27     13.99 o 
  10  14   5      285.16      252.44     15.44 o 
  11  14   5      915.50     1035.66     31.71 o 
  12  14   5      182.57      217.99     19.39 o 
   1  15   5     8416.82     7982.32     55.65 o 
   2  15   5       16.25        8.38      6.49 o 
   3  15   5     2561.19     2477.10     28.05 o 
   4  15   5     1083.36     1027.28     18.50 o 
   5  15   5     1745.28     1708.87     30.95 o 
   6  15   5        4.87       -7.98      7.98 o 
   7  15   5     1860.11     1699.19     29.45 o 
   8  15   5     1142.89     1107.58     29.87 o 
   9  15   5      275.49      287.31     15.92 o 
  10  15   5       20.69       29.75     14.12 o 
  11  15   5        0.19       29.93     13.30 o 
   0  16   5      581.72      570.75     23.80 o 
   1  16   5       32.84       53.03      7.90 o 
   2  16   5        2.58       -0.91      6.79 o 
   3  16   5     1471.46     1552.36     23.21 o 
   4  16   5      321.13      309.38     12.20 o 
   5  16   5     3435.00     3474.27     38.72 o 
   6  16   5       40.08       38.99      9.40 o 
   7  16   5      327.09      359.44     16.12 o 
   8  16   5      211.50      206.17     14.35 o 
   9  16   5        7.09       -4.43      9.54 o 
  10  16   5      335.41      305.50     18.73 o 
  11  16   5       49.81       50.50     18.12 o 
   1  17   5      408.56      360.19     14.69 o 
   2  17   5      793.47      801.43     17.50 o 
   3  17   5     3259.97     3091.75     50.10 o 
   4  17   5      860.23      817.99     18.05 o 
   5  17   5      370.25      389.26     14.98 o 
   6  17   5      211.45      202.46     14.47 o 
   7  17   5      703.18      680.82     20.65 o 
   8  17   5      177.71      173.94     13.54 o 
   9  17   5      505.59      498.89     20.38 o 
  10  17   5       14.18       16.01     12.73 o 
   0  18   5      194.62      251.78     27.06 o 
   1  18   5      109.12       94.99     10.84 o 
   2  18   5       79.96       54.00      9.62 o 
   3  18   5       11.10        2.95      7.30 o 
   4  18   5       81.71       71.43      9.20 o 
   5  18   5      200.93      196.47     13.46 o 
   6  18   5      168.68      104.72     11.42 o 
   7  18   5      776.77      862.97     25.90 o 
   8  18   5       27.90       22.78     11.04 o 
   9  18   5      146.40      180.22     15.77 o 
  10  18   5      256.89      301.96     21.36 o 
   1  19   5      459.46      392.55     17.12 o 
   2  19   5      174.85      139.14     11.75 o 
   3  19   5      132.72      136.71     12.03 o 
   4  19   5        0.31       -7.98      7.98 o 
   5  19   5      368.01      351.36     18.10 o 
   6  19   5       10.34        6.30      9.35 o 
   7  19   5       64.88       75.12     11.65 o 
   8  19   5        2.86       -5.06      9.38 o 
   9  19   5      313.01      335.85     19.52 o 
   0  20   5       87.69       82.13     15.97 o 
   1  20   5        2.04        5.51      8.62 o 
   2  20   5      128.34      124.81     11.95 o 
   3  20   5        1.03       -5.91      9.35 o 
   4  20   5      675.40      646.11     21.65 o 
   5  20   5      582.60      567.67     21.09 o 
   6  20   5       96.32       89.26     11.89 o 
   7  20   5       79.21       81.41     12.51 o 
   8  20   5       95.04       71.78     13.46 o 
   1  21   5       45.94       55.86     10.70 o 
   2  21   5      148.65      129.19     12.52 o 
   3  21   5        0.24        0.42      8.87 o 
   4  21   5      159.32      222.36     20.39 o 
   5  21   5        1.56      -10.03     10.03 o 
   6  21   5       20.99       36.14     12.04 o 
   7  21   5      410.06      401.09     19.15 o 
   0  22   5      308.17      359.60     24.23 o 
   1  22   5       49.57       71.25     11.66 o 
   2  22   5      905.23      885.62     24.39 o 
   3  22   5     1043.98     1030.41     27.75 o 
   4  22   5      208.09      215.98     17.89 o 
   5  22   5     1699.00     1845.61     41.10 o 
   6  22   5       23.73        6.56     11.78 o 
   1  23   5     1245.57     1413.42     30.59 o 
   2  23   5        7.29       33.53     10.84 o 
   3  23   5      129.99      168.67     17.10 o 
   4  23   5        0.61        1.39     11.77 o 
   5  23   5      833.34      801.87     29.53 o 
   0  24   5       42.00       20.71     15.39 o 
   1  24   5      185.43      188.68     15.08 o 
   2  24   5       96.79       76.24     14.07 o 
   3  24   5       11.17        2.16     12.08 o 
   4  24   5        9.88      -11.54     11.54 o 
   0   0   6   137777.84   134619.16   1748.01 o 
   1   0   6    40278.85    43635.12    262.57 o 
   2   0   6    39843.03    41599.65    436.48 o 
   3   0   6    21189.18    22516.19    281.58 o 
   4   0   6    12523.51    12503.36     87.00 o 
   5   0   6     1454.17     1664.49     20.61 o 
   6   0   6    18015.72    20023.29    207.62 o 
   7   0   6        1.69       -1.40      6.94 o 
   8   0   6      971.77      977.42     22.03 o 
   9   0   6       90.21      130.57     10.57 o 
  10   0   6      173.50      211.48     14.55 o 
  11   0   6      251.65      332.34     20.78 o 
  12   0   6       98.97       79.07     15.97 o 
  13   0   6       67.60       52.92     16.25 o 
  14   0   6       17.21       -8.05     14.68 o 
   1   1   6    35513.88    37422.87    160.11 o 
   2   1   6    11991.25    12503.56     63.93 o 
   3   1   6     7123.54     8158.76     40.63 o 
   4   1   6      507.30      416.01      6.68 o 
   5   1   6      516.80      514.49     11.76 o 
   6   1   6      464.93      610.22     10.11 o 
   7   1   6        1.37       -4.18      4.18 o 
   8   1   6       12.03       13.51      4.81 o 
   9   1   6      130.50      187.22      8.67 o 
  10   1   6       92.55      124.65      8.94 o 
  11   1   6      594.65      633.70     18.90 o 
  12   1   6      943.38      982.04     23.54 o 
  13   1   6      191.40      182.38     14.07 o 
  14   1   6        0.10       13.31     10.89 o 
   0   2   6     8232.62     8270.75     55.85 o 
   1   2   6     2517.29     2942.14     17.26 o 
   2   2   6    12956.65    12870.72     66.09 o 
   3   2   6      573.13      572.27     10.05 o 
   4   2   6    13186.79    13625.59     70.62 o 
   5   2   6     1431.87     1358.23     13.04 o 
   6   2   6        6.52       10.21      5.09 o 
   7   2   6      113.03       98.09      5.80 o 
   8   2   6      708.19      689.98     11.94 o 
   9   2   6       25.10       12.57      6.69 o 
  10   2   6     2299.98     2192.89     26.68 o 
  11   2   6       16.76        4.46     11.55 o 
  12   2   6      244.28      251.56     14.43 o 
  13   2   6      109.33      111.90     12.64 o 
  14   2   6       50.24       69.82     13.19 o 
   1   3   6    48731.60    49413.14    219.03 o 
   2   3   6     5678.62     5705.39     33.96 o 
   3   3   6      173.49       59.45      4.31 o 
   4   3   6     5066.20     5585.77     31.47 o 
   5   3   6      447.49      290.08      6.59 o 
   6   3   6      482.93      481.24      8.84 o 
   7   3   6     2559.45     2578.11     21.95 o 
   8   3   6      460.43      488.55     10.71 o 
   9   3   6     1563.02     1632.83     20.55 o 
  10   3   6        3.34       -6.53      6.53 o 
  11   3   6     1890.50     1887.32     27.85 o 
  12   3   6        0.24        5.53      9.44 o 
  13   3   6     1366.34     1422.82     31.13 o 
  14   3   6       33.41        5.40     16.42 o 
   0   4   6     4366.46     4275.73     33.86 o 
   1   4   6     2682.14     2774.23     18.65 o 
   2   4   6      615.97      680.77      7.56 o 
   3   4   6     1196.37     1232.68     10.70 o 
   4   4   6     1533.98     1287.67     11.90 o 
   5   4   6     3907.00     3367.46     23.12 o 
   6   4   6     3537.29     3475.78     28.48 o 
   7   4   6      917.22      884.79     12.59 o 
   8   4   6     2453.34     2241.58     22.99 o 
   9   4   6     1956.35     1955.73     24.44 o 
  10   4   6     2360.37     2260.59     28.74 o 
  11   4   6       48.71       31.71      8.47 o 
  12   4   6      282.88      314.33     17.39 o 
  13   4   6      490.43      530.78     23.02 o 
  14   4   6      879.11      981.79     34.58 o 
   1   5   6     4526.27     4752.87     26.74 o 
   2   5   6       83.16       81.73      3.69 o 
   3   5   6     4668.98     5261.50     34.82 o 
   4   5   6     2257.09     2361.25     17.93 o 
   5   5   6      558.03      743.01      9.87 o 
   6   5   6     1552.16     1342.14     14.32 o 
   7   5   6      116.28      146.75      6.44 o 
   8   5   6       16.44       22.36      5.62 o 
   9   5   6      904.18      920.07     17.31 o 
  10   5   6      216.19      197.06     10.48 o 
  11   5   6     1409.62     1339.98     24.00 o 
  12   5   6      594.63      630.56     23.36 o 
  13   5   6        0.38      -11.69     11.69 o 
  14   5   6        5.63        0.77     15.34 o 
   0   6   6     5555.88     5719.69     48.91 o 
   1   6   6        2.83        6.61      2.88 o 
   2   6   6     6614.22     6705.97     37.58 o 
   3   6   6      112.52       11.53      4.34 o 
   4   6   6     2234.18     2346.56     18.02 o 
   5   6   6     7407.75     6865.29     39.44 o 
   6   6   6      951.25      896.39     11.87 o 
   7   6   6     1885.39     1723.00     17.90 o 
   8   6   6      339.82      277.18      9.55 o 
   9   6   6     2394.76     2442.33     27.90 o 
  10   6   6      520.32      487.53     15.18 o 
  11   6   6      175.83      180.53     12.66 o 
  12   6   6     2095.66     2129.32     36.48 o 
  13   6   6        4.18       11.65     15.00 o 
  14   6   6      229.19      262.92     24.97 o 
   1   7   6    10923.11    11183.19     55.43 o 
   2   7   6       61.24       50.95      3.74 o 
   3   7   6     1106.69     1016.30     11.08 o 
   4   7   6      409.99      470.98      8.06 o 
   5   7   6       73.18      144.71      5.78 o 
   6   7   6       36.10       26.07      4.52 o 
   7   7   6      166.75      187.80      7.70 o 
   8   7   6      128.04      132.65      8.53 o 
   9   7   6      145.03      161.98     13.09 o 
  10   7   6     1007.88     1000.16     22.24 o 
  11   7   6      877.36      829.76     21.84 o 
  12   7   6       95.34       79.88     13.13 o 
  13   7   6      447.34      483.33     25.66 o 
   0   8   6    11968.69    12406.12     91.99 o 
   1   8   6     3579.94     4324.11     27.26 o 
   2   8   6     8982.83     9335.61     48.98 o 
   3   8   6     4109.18     4199.76     27.09 o 
   4   8   6     4046.29     4315.68     28.28 o 
   5   8   6      132.31       75.86      4.96 o 
   6   8   6     2569.56     2582.03     23.88 o 
   7   8   6      586.82      527.39     11.98 o 
   8   8   6     1087.53     1116.47     20.76 o 
   9   8   6     1176.92     1083.51     27.67 o 
  10   8   6        1.08        2.57      8.10 o 
  11   8   6      105.56      119.06     12.94 o 
  12   8   6      134.71      124.40     12.89 o 
  13   8   6       48.00       59.59     15.40 o 
   1   9   6      342.74      351.88      7.88 o 
   2   9   6     1309.24     1300.88     13.42 o 
   3   9   6      425.69      500.76      8.66 o 
   4   9   6      102.50      139.89      5.91 o 
   5   9   6      561.63      587.93      9.87 o 
   6   9   6     1619.99     1719.26     18.84 o 
   7   9   6       60.41       52.40      7.53 o 
   8   9   6       75.95       58.65      9.78 o 
   9   9   6      224.45      232.54     13.16 o 
  10   9   6       58.85       98.39     11.20 o 
  11   9   6        7.72       -3.96      8.96 o 
  12   9   6       60.82       38.02     10.45 o 
  13   9   6      288.51      242.90     23.97 o 
   0  10   6    12831.83    12581.73     90.42 o 
   1  10   6      208.03      259.55      7.02 o 
   2  10   6    14190.53    14605.23     88.28 o 
   3  10   6      933.56      775.76     10.80 o 
   4  10   6      586.13      419.82      8.42 o 
   5  10   6     3856.99     3596.31     28.50 o 
   6  10   6     2401.66     2421.77     25.48 o 
   7  10   6     3833.65     3751.03     40.68 o 
   8  10   6        0.79       -2.22      7.84 o 
   9  10   6       67.44       56.27     10.95 o 
  10  10   6       30.48       30.73      9.69 o 
  11  10   6      869.06      786.09     26.44 o 
  12  10   6      249.69      240.73     16.62 o 
  13  10   6      123.00      110.00     24.00 o 
   1  11   6      317.57      355.82      8.31 o 
   2  11   6     3132.12     3344.38     24.78 o 
   3  11   6     1325.58     1238.13     19.45 o 
   4  11   6      248.39      304.00      8.40 o 
   5  11   6      745.00      690.50     13.92 o 
   6  11   6      578.23      590.56     16.25 o 
   7  11   6      578.01      555.71     16.92 o 
   8  11   6      215.38      223.73     12.99 o 
   9  11   6       30.29       39.86      9.82 o 
  10  11   6      205.74      194.07     14.02 o 
  11  11   6      259.10      252.23     15.20 o 
  12  11   6       44.64       45.37     12.82 o 
  13  11   6        0.48      -10.84     25.01 o 
   0  12   6     4371.20     4592.41     56.45 o 
   1  12   6      974.17     1035.25     14.56 o 
   2  12   6      709.36      710.40     11.06 o 
   3  12   6       32.70       22.39      5.08 o 
   4  12   6       15.60        7.77      5.52 o 
   5  12   6      396.25      337.36     11.08 o 
   6  12   6      778.04      716.18     21.67 o 
   7  12   6     1938.40     1977.40     30.15 o 
   8  12   6      286.55      297.63     14.15 o 
   9  12   6     1078.67     1019.03     32.43 o 
  10  12   6      958.82      883.66     23.15 o 
  11  12   6      438.48      464.25     19.14 o 
  12  12   6      114.59      119.71     16.81 o 
   1  13   6     3496.91     3453.61     26.89 o 
   2  13   6        7.19        9.18      4.99 o 
   3  13   6     4734.09     4536.07     41.79 o 
   4  13   6      291.69      329.35     10.71 o 
   5  13   6      253.36      236.24     10.09 o 
   6  13   6       36.09       42.25      8.09 o 
   7  13   6      818.50      852.08     21.09 o 
   8  13   6      146.69      170.39     12.53 o 
   9  13   6     1634.36     1626.55     29.99 o 
  10  13   6       88.85       83.93     12.99 o 
  11  13   6     1072.95     1025.77     28.20 o 
  12  13   6       26.43       20.72     13.44 o 
   0  14   6      275.70      229.63     11.56 o 
   1  14   6     1766.88     1704.25     19.78 o 
   2  14   6       15.11        5.84      6.07 o 
   3  14   6     1108.72     1310.69     19.63 o 
   4  14   6      195.55      152.59      9.09 o 
   5  14   6      716.97      621.66     14.91 o 
   6  14   6     1240.00     1213.03     24.02 o 
   7  14   6      646.54      670.59     21.31 o 
   8  14   6       71.82       56.64     10.55 o 
   9  14   6     1259.65     1213.84     26.72 o 
  10  14   6      870.24      948.84     24.97 o 
  11  14   6       18.59       37.60     15.67 o 
  12  14   6      475.12      469.20     64.21 o 
   1  15   6       66.19       76.93      7.93 o 
   2  15   6      325.48      354.76     11.75 o 
   3  15   6       21.96       33.78      7.30 o 
   4  15   6      109.46       80.61      8.36 o 
   5  15   6     1224.08     1063.90     20.83 o 
   6  15   6       11.39        7.06      8.70 o 
   7  15   6       82.08       70.75     10.60 o 
   8  15   6      203.07      198.89     13.98 o 
   9  15   6       14.90       11.01      9.81 o 
  10  15   6       14.35        4.74      9.90 o 
  11  15   6        2.46       -2.10     12.50 o 
   0  16   6     1597.53     1618.31     37.77 o 
   1  16   6     6633.85     6587.62     52.79 o 
   2  16   6     4235.78     4312.92     38.97 o 
   3  16   6      702.37      629.98     15.35 o 
   4  16   6       23.31       17.30      7.46 o 
   5  16   6      259.69      255.76     12.50 o 
   6  16   6     1414.08     1338.69     26.49 o 
   7  16   6      382.02      359.66     16.32 o 
   8  16   6      976.89     1023.21     32.67 o 
   9  16   6      157.15      214.25     14.93 o 
  10  16   6     1649.07     1678.78     35.81 o 
  11  16   6        1.59       -2.33     12.55 o 
   1  17   6     3426.99     3400.69     40.06 o 
   2  17   6      463.60      498.62     14.56 o 
   3  17   6     4572.82     4460.41     41.25 o 
   4  17   6      359.56      361.79     13.04 o 
   5  17   6      901.09      878.70     21.99 o 
   6  17   6      236.67      235.92     14.03 o 
   7  17   6      129.36      109.23     12.11 o 
   8  17   6       18.99        2.43      9.59 o 
   9  17   6      194.52      203.62     15.07 o 
  10  17   6      356.15      342.98     19.70 o 
   0  18   6      238.85      248.78     19.05 o 
   1  18   6      812.77      803.25     26.45 o 
   2  18   6     1146.56     1189.56     24.37 o 
   3  18   6      146.33      131.43     10.13 o 
   4  18   6     1649.50     1534.32     26.04 o 
   5  18   6        0.51        3.90      9.01 o 
   6  18   6      188.93      171.44     13.26 o 
   7  18   6        0.08       -0.76      8.92 o 
   8  18   6      924.82      885.79     24.51 o 
   9  18   6      265.92      311.94     17.61 o 
  10  18   6      325.46      324.30     34.48 o 
   1  19   6     1221.42     1200.95     25.07 o 
   2  19   6      102.56       94.50     11.15 o 
   3  19   6        2.03       10.12      8.87 o 
   4  19   6       75.29       75.44     11.30 o 
   5  19   6        4.86       -4.05      8.96 o 
   6  19   6       92.84       84.50     11.84 o 
   7  19   6      137.40      131.72     13.77 o 
   8  19   6       54.55       47.91     11.81 o 
   9  19   6        0.01       -8.05     11.77 o 
   0  20   6     1610.96     1579.15     41.84 o 
   1  20   6      487.83      498.97     18.10 o 
   2  20   6     2216.20     2205.08     34.55 o 
   3  20   6       47.93       45.82     10.26 o 
   4  20   6     1090.53     1146.24     43.56 o 
   5  20   6        1.83       19.93     10.48 o 
   6  20   6      139.43      167.70     13.99 o 
   7  20   6        9.47        4.07     10.23 o 
   8  20   6      504.98      511.20     20.98 o 
   1  21   6      161.52      175.23     13.43 o 
   2  21   6      174.87      198.42     15.56 o 
   3  21   6      623.92      581.62     21.72 o 
   4  21   6       25.88       27.40     12.59 o 
   5  21   6       96.70      106.04     16.57 o 
   6  21   6       10.14        8.58     10.66 o 
   7  21   6        1.62        2.68     10.42 o 
   0  22   6        4.38       10.90     14.26 o 
   1  22   6      105.76      109.58     12.51 o 
   2  22   6     1262.25     1229.37     27.79 o 
   3  22   6       31.55       17.77     12.27 o 
   4  22   6      233.66      223.16     18.24 o 
   5  22   6       71.83       99.53     15.15 o 
   6  22   6       69.18       73.29     14.64 o 
   1  23   6       69.25       29.36     10.87 o 
   2  23   6      397.54      418.52     27.62 o 
   3  23   6      995.21      992.01     38.16 o 
   4  23   6       91.51      100.83     15.73 o 
   5  23   6       76.09       83.37     15.61 o 
   0  24   6      226.28      202.87     22.68 o 
   1  24   6      132.13      153.07     14.57 o 
   2  24   6      865.78      900.40     29.29 o 
   3  24   6        0.23      -10.58     12.11 o 
   1   1   7     2605.74     2321.04     14.72 o 
   2   1   7      959.35     1006.23      8.74 o 
   3   1   7     1318.92     1124.55      9.76 o 
   4   1   7      147.74      160.64      4.61 o 
   5   1   7    39761.69    40291.32    176.28 o 
   6   1   7     2514.55     2486.19     21.72 o 
   7   1   7     5524.57     5168.40     33.71 o 
   8   1   7        2.01       -0.96      4.70 o 
   9   1   7      658.91      635.70     15.09 o 
  10   1   7      451.53      417.31     13.95 o 
  11   1   7      829.77      753.68     20.51 o 
  12   1   7       39.03       46.55     10.51 o 
  13   1   7       58.81       40.23     11.28 o 
  14   1   7        4.32        7.70     10.67 o 
   0   2   7      785.05     1173.53     13.90 o 
   1   2   7     1181.03     1185.75      9.80 o 
   2   2   7     1448.57     1023.84     11.02 o 
   3   2   7     1424.00     1440.35     14.12 o 
   4   2   7    18622.82    19110.10     88.09 o 
   5   2   7     1760.04     2234.13     18.81 o 
   6   2   7      191.79      243.27      6.87 o 
   7   2   7     4892.36     5077.16     33.52 o 
   8   2   7      870.76      778.03     12.61 o 
   9   2   7     1376.39     1416.75     19.11 o 
  10   2   7       46.15       52.05      8.57 o 
  11   2   7     2561.06     2632.19     41.94 o 
  12   2   7      563.27      591.91     19.35 o 
  13   2   7       16.38       11.53     10.21 o 
  14   2   7       43.30       52.50     12.83 o 
   1   3   7     1221.25     1087.56     10.48 o 
   2   3   7    12270.20    12936.19     67.50 o 
   3   3   7    12271.80    12508.94     66.85 o 
   4   3   7     1768.33     1889.92     16.42 o 
   5   3   7     1475.20     1578.48     14.47 o 
   6   3   7     1082.19     1019.61     14.23 o 
   7   3   7      531.69      496.56      9.82 o 
   8   3   7     1494.85     1408.86     17.98 o 
   9   3   7     1845.31     1867.30     23.74 o 
  10   3   7       47.63       38.08      7.86 o 
  11   3   7     1327.47     1285.54     25.43 o 
  12   3   7      482.89      572.85     22.85 o 
  13   3   7      262.60      296.19     20.35 o 
  14   3   7       59.24       56.81     13.95 o 
   0   4   7     7968.85     8695.07     60.65 o 
   1   4   7       20.83       12.42      2.71 o 
   2   4   7     3134.95     3213.53     19.91 o 
   3   4   7     1343.79     1797.93     16.76 o 
   4   4   7     1525.25     1394.93     13.52 o 
   5   4   7     2875.95     3262.65     22.66 o 
   6   4   7      308.98      395.42      8.15 o 
   7   4   7     1519.86     1333.33     15.27 o 
   8   4   7     3916.66     3761.56     31.23 o 
   9   4   7       82.56       74.57      8.15 o 
  10   4   7      146.86      125.63      9.39 o 
  11   4   7      261.70      247.57     12.66 o 
  12   4   7        0.27       -6.57      9.97 o 
  13   4   7        0.44       12.10     18.22 o 
  14   4   7      152.94      197.74     21.26 o 
   1   5   7     5130.09     5696.57     32.94 o 
   2   5   7     3338.21     3521.16     21.91 o 
   3   5   7     1498.16     1267.16     14.33 o 
   4   5   7     7694.91     8486.10     45.66 o 
   5   5   7     2076.96     2252.86     18.00 o 
   6   5   7      835.26      844.96     11.35 o 
   7   5   7       17.10       36.18      5.33 o 
   8   5   7     1776.25     1692.47     21.99 o 
   9   5   7      187.13      146.99      9.38 o 
  10   5   7     2523.17     2558.42     29.84 o 
  11   5   7     2848.96     2802.94     37.10 o 
  12   5   7      304.17      331.64     21.11 o 
  13   5   7      660.73      683.34     25.80 o 
  14   5   7       29.87       18.73     16.60 o 
   0   6   7       28.43       11.18      4.16 o 
   1   6   7     3037.04     2924.69     19.85 o 
   2   6   7     4919.83     5111.23     29.69 o 
   3   6   7     1061.01     1150.06     11.48 o 
   4   6   7       92.10       72.63      4.66 o 
   5   6   7      689.90      657.39      9.61 o 
   6   6   7      157.14      153.45      5.83 o 
   7   6   7     1022.26      889.82     13.95 o 
   8   6   7     1770.56     1755.75     22.49 o 
   9   6   7     3545.57     3499.59     34.27 o 
  10   6   7      696.42      665.02     17.27 o 
  11   6   7       45.17       75.71     10.72 o 
  12   6   7      112.96      150.26     15.46 o 
  13   6   7      103.78      113.63     15.36 o 
   1   7   7    16722.01    17369.70     81.35 o 
   2   7   7     6290.39     6998.22     38.53 o 
   3   7   7      270.26      378.06      7.29 o 
   4   7   7      181.74      230.68      6.19 o 
   5   7   7      815.49      884.26     11.26 o 
   6   7   7       61.16       75.61      5.26 o 
   7   7   7      253.91      243.98      8.70 o 
   8   7   7       98.79       93.17      8.01 o 
   9   7   7     1275.59     1318.29     22.41 o 
  10   7   7      199.15      179.03     12.08 o 
  11   7   7      969.38     1007.87     23.45 o 
  12   7   7        0.10      -10.31     10.31 o 
  13   7   7      774.89      812.33     28.08 o 
   0   8   7     4453.20     5079.99     43.74 o 
   1   8   7     1198.52     1208.44     12.71 o 
   2   8   7     1194.33     1497.66     14.30 o 
   3   8   7     8178.13     8068.30     44.32 o 
   4   8   7     1766.89     1818.81     16.50 o 
   5   8   7     2775.65     2415.52     22.82 o 
   6   8   7       27.23       27.34      5.35 o 
   7   8   7     2401.18     2276.92     25.00 o 
   8   8   7        6.37       -6.80      6.80 o 
   9   8   7     2162.31     1943.38     29.98 o 
  10   8   7      244.48      206.09     13.58 o 
  11   8   7      524.94      505.17     19.46 o 
  12   8   7        9.47       -4.70      9.86 o 
  13   8   7      129.63       89.64     15.89 o 
   1   9   7     7948.36     7721.99     43.04 o 
   2   9   7      380.88      379.51      7.78 o 
   3   9   7     2794.04     2522.14     20.11 o 
   4   9   7     2184.40     2375.16     19.79 o 
   5   9   7     6031.90     5756.43     36.24 o 
   6   9   7      419.58      450.63     11.08 o 
   7   9   7     4913.71     4936.50     47.21 o 
   8   9   7     5684.50     5648.64     53.03 o 
   9   9   7      882.04      926.53     21.92 o 
  10   9   7      249.99      287.02     14.44 o 
  11   9   7       15.12       29.89      9.87 o 
  12   9   7       68.31       66.69     12.56 o 
  13   9   7       42.02       31.38     14.82 o 
   0  10   7       79.77      129.95     11.90 o 
   1  10   7      225.55      258.49      7.01 o 
   2  10   7      139.33      155.68      5.91 o 
   3  10   7        3.88       -3.69      3.69 o 
   4  10   7      834.90     1024.66     12.86 o 
   5  10   7      846.83      859.68     13.13 o 
   6  10   7      448.05      409.30     12.47 o 
   7  10   7        5.42        7.80      7.95 o 
   8  10   7     1593.11     1561.96     27.15 o 
   9  10   7      133.41       89.25     10.91 o 
  10  10   7       43.49       53.21     10.25 o 
  11  10   7      281.17      321.34     16.08 o 
  12  10   7        5.34       12.87     10.06 o 
  13  10   7       15.90       35.36     17.90 o 
   1  11   7     3242.97     3256.05     24.84 o 
   2  11   7     3073.20     3281.95     24.88 o 
   3  11   7        2.48        3.14      3.86 o 
   4  11   7      876.78      890.06     13.35 o 
   5  11   7     2332.53     2182.14     24.03 o 
   6  11   7     1549.15     1591.08     23.10 o 
   7  11   7      152.83      135.89     11.00 o 
   8  11   7     1459.54     1464.20     26.61 o 
   9  11   7     1637.92     1621.28     33.63 o 
  10  11   7       63.19       78.25     11.23 o 
  11  11   7      820.46      842.38     23.47 o 
  12  11   7       46.53       46.49     12.75 o 
   0  12   7     1290.40     1229.08     31.41 o 
   1  12   7     1598.10     1806.95     18.11 o 
   2  12   7        7.75        3.78      4.40 o 
   3  12   7     1305.14     1211.76     15.79 o 
   4  12   7     1301.93     1215.80     17.90 o 
   5  12   7     3829.20     3821.81     34.17 o 
   6  12   7      609.92      563.82     16.74 o 
   7  12   7     3895.82     3809.32     42.95 o 
   8  12   7      461.52      450.06     16.47 o 
   9  12   7     1497.15     1484.85     28.63 o 
  10  12   7      187.90      198.74     14.07 o 
  11  12   7      143.86      176.29     17.20 o 
  12  12   7       41.49       51.13     14.01 o 
   1  13   7       34.90       44.75      5.47 o 
   2  13   7      731.03      748.25     13.09 o 
   3  13   7      979.36      973.56     16.72 o 
   4  13   7       78.47       92.16      7.80 o 
   5  13   7      739.98      699.40     16.48 o 
   6  13   7      587.95      593.77     17.67 o 
   7  13   7     1003.48     1006.57     22.71 o 
   8  13   7       75.18       64.62     10.46 o 
   9  13   7     2376.95     2260.32     37.42 o 
  10  13   7       13.59        3.73      9.47 o 
  11  13   7      217.73      221.41     18.67 o 
  12  13   7      114.01      111.29     16.25 o 
   0  14   7      345.32      359.30     18.41 o 
   1  14   7     4222.73     4123.02     33.00 o 
   2  14   7      533.91      538.02     13.25 o 
   3  14   7      316.88      295.37     10.76 o 
   4  14   7      629.52      528.72     13.99 o 
   5  14   7      822.61      732.65     17.25 o 
   6  14   7       45.91       35.27      9.45 o 
   7  14   7       20.63       30.51      9.49 o 
   8  14   7       22.12       32.94      9.86 o 
   9  14   7       82.77       95.33     12.17 o 
  10  14   7       15.46       41.30     10.98 o 
  11  14   7      179.18      159.34     15.62 o 
   1  15   7        0.66       15.75      6.46 o 
   2  15   7        1.64       -0.62      6.17 o 
   3  15   7      575.72      533.53     13.96 o 
   4  15   7     1676.74     1654.94     23.32 o 
   5  15   7     3388.75     3216.40     39.30 o 
   6  15   7      510.30      512.71     17.56 o 
   7  15   7      126.74      101.62     13.46 o 
   8  15   7      143.81      159.52     13.09 o 
   9  15   7     1774.84     1905.36     33.88 o 
  10  15   7      561.35      568.03     21.12 o 
  11  15   7      533.20      561.62     23.55 o 
   0  16   7     2216.61     2161.17     43.23 o 
   1  16   7      426.21      422.38     12.85 o 
   2  16   7       37.46       61.96      8.30 o 
   3  16   7        0.67       -3.90      6.61 o 
   4  16   7       48.16       47.11      8.69 o 
   5  16   7      634.61      723.42     19.94 o 
   6  16   7     1267.47     1274.87     26.08 o 
   7  16   7       16.80       25.43      9.79 o 
   8  16   7       31.78       22.88      9.62 o 
   9  16   7       32.75       32.70     10.91 o 
  10  16   7      219.19      205.39     15.87 o 
  11  16   7      493.11      481.09     39.15 o 
   1  17   7      441.03      348.69     14.87 o 
   2  17   7      996.29     1046.85     21.72 o 
   3  17   7      227.93      182.40     10.60 o 
   4  17   7      238.65      218.02     11.85 o 
   5  17   7     2332.23     2219.27     33.82 o 
   6  17   7      206.15      285.60     15.13 o 
   7  17   7      390.31      348.12     16.53 o 
   8  17   7      263.25      236.03     15.21 o 
   9  17   7      969.22      925.43     25.59 o 
  10  17   7       25.64       22.66     12.08 o 
   0  18   7       27.38       -3.85     11.53 o 
   1  18   7     1199.66     1118.99     29.79 o 
   2  18   7     1222.11     1219.04     24.51 o 
   3  18   7     1586.00     1483.48     23.82 o 
   4  18   7        5.15       15.94      8.49 o 
   5  18   7     3763.34     3496.16     43.96 o 
   6  18   7      166.44      190.95     13.90 o 
   7  18   7       87.83       89.91     11.87 o 
   8  18   7      111.08      116.24     13.03 o 
   9  18   7       63.79       98.92     15.87 o 
   1  19   7     3794.50     3713.64     48.11 o 
   2  19   7      134.60      147.95     12.08 o 
   3  19   7     3624.48     3508.84     43.25 o 
   4  19   7      779.46      760.09     23.10 o 
   5  19   7     1459.55     1475.15     41.77 o 
   6  19   7      480.71      445.77     18.31 o 
   7  19   7      119.20      111.32     13.02 o 
   8  19   7      282.02      308.14     18.25 o 
   9  19   7      160.88      149.63     14.73 o 
   0  20   7        5.05       -4.41     11.83 o 
   1  20   7       19.27       46.63     10.27 o 
   2  20   7      127.63      109.04     11.80 o 
   3  20   7        0.09       -4.10      9.31 o 
   4  20   7      376.15      316.48     19.16 o 
   5  20   7      612.55      681.92     24.46 o 
   6  20   7        2.58       -3.30      9.30 o 
   7  20   7      754.01      764.00     23.75 o 
   8  20   7        0.43       -2.25     10.50 o 
   1  21   7     2566.21     2462.68     37.66 o 
   2  21   7       20.62       13.08      9.49 o 
   3  21   7      250.96      263.38     18.18 o 
   4  21   7      113.29       97.40     14.38 o 
   5  21   7      267.00      256.05     18.68 o 
   6  21   7      194.48      236.66     16.93 o 
   7  21   7        0.74        8.45     10.37 o 
   0  22   7      230.22      286.71     22.33 o 
   1  22   7        8.90       -4.23      9.70 o 
   2  22   7      461.60      504.30     21.39 o 
   3  22   7        2.16        0.07     11.22 o 
   4  22   7      173.24      172.23     16.83 o 
   5  22   7       16.64       62.19     13.97 o 
   6  22   7      481.43      466.40     23.98 o 
   1  23   7       49.35       63.59     12.03 o 
   2  23   7       76.66      104.74     15.56 o 
   3  23   7        0.69       12.25     12.16 o 
   4  23   7      157.69      177.97     26.78 o 
   5  23   7      443.98      503.88     24.86 o 
   0  24   7        6.57       28.59     16.25 o 
   1  24   7      425.88      395.83     20.75 o 
   2  24   7      233.81      222.20     20.73 o 
   3  24   7      617.07      695.26     27.99 o 
   0   0   8    72412.80    73278.27    616.53 o 
   1   0   8      510.43      807.60     14.74 o 
   2   0   8    37694.08    38186.91    414.43 o 
   3   0   8     3172.51     3064.41     27.38 o 
   4   0   8      306.73      209.57      9.25 o 
   5   0   8    11563.91    12533.20    142.80 o 
   6   0   8     1980.75     2047.08     25.11 o 
   7   0   8      912.45      891.46     17.59 o 
   8   0   8       98.41      132.73     11.90 o 
   9   0   8      266.61      211.54     13.92 o 
  10   0   8     4426.76     4511.94     66.42 o 
  11   0   8      656.32      659.22     27.33 o 
  12   0   8     2093.44     2191.50     48.77 o 
  13   0   8        1.35      -13.32     13.32 o 
  14   0   8      982.11     1019.72     37.63 o 
   1   1   8      192.21      146.67      4.30 o 
   2   1   8    10922.98    11035.22     52.70 o 
   3   1   8     4522.49     4719.53     26.64 o 
   4   1   8       13.68       11.25      2.75 o 
   5   1   8      326.73      244.18      6.31 o 
   6   1   8     6050.28     5822.32     41.09 o 
   7   1   8     1897.43     1700.81     17.62 o 
   8   1   8      637.80      688.40     12.11 o 
   9   1   8        4.15       -6.73      6.73 o 
  10   1   8       27.39       47.00      9.51 o 
  11   1   8       88.43       98.12     11.30 o 
  12   1   8       10.73       15.38      9.68 o 
  13   1   8      107.26       78.39     12.21 o 
  14   1   8       30.93       19.40     10.94 o 
   0   2   8     3195.09     2658.46     24.04 o 
   1   2   8      506.57      400.53      6.05 o 
   2   2   8     2267.85     2178.28     18.34 o 
   3   2   8     5476.17     5560.80     35.86 o 
   4   2   8      128.14      175.59      6.19 o 
   5   2   8    15019.32    15130.27     73.22 o 
   6   2   8     4181.49     3915.40     26.75 o 
   7   2   8      179.98      178.68      6.75 o 
   8   2   8      700.34      705.15     14.28 o 
   9   2   8      253.87      322.51     11.45 o 
  10   2   8     2643.88     2488.84     33.63 o 
  11   2   8     1706.42     1610.47     28.55 o 
  12   2   8     1012.72     1024.50     24.36 o 
  13   2   8      125.43       86.27     12.37 o 
  14   2   8      186.55      229.17     17.30 o 
   1   3   8     2742.53     2631.51     18.37 o 
   2   3   8    10475.53    11097.95     59.94 o 
   3   3   8     3358.65     2997.36     23.07 o 
   4   3   8     2488.56     2447.20     21.31 o 
   5   3   8    10886.18    10953.36     59.24 o 
   6   3   8      664.92      453.09      9.35 o 
   7   3   8      671.94      748.17     11.57 o 
   8   3   8     1801.65     1835.19     20.59 o 
   9   3   8       81.84       76.76      8.08 o 
  10   3   8      241.04      223.17     11.77 o 
  11   3   8      900.19      913.71     22.15 o 
  12   3   8      111.49      125.87     12.28 o 
  13   3   8        1.05        4.83     10.80 o 
  14   3   8        0.67        8.55     15.78 o 
   0   4   8    12642.91    11987.20     80.92 o 
   1   4   8      231.47      184.20      4.76 o 
   2   4   8    12536.94    12585.01     62.76 o 
   3   4   8      470.79      640.22     10.28 o 
   4   4   8    22463.47    23074.16    117.19 o 
   5   4   8       49.26      138.53      5.57 o 
   6   4   8     2920.66     2795.89     21.59 o 
   7   4   8     1468.03     1494.90     17.59 o 
   8   4   8      193.49      215.22      9.65 o 
   9   4   8      840.49      851.87     16.93 o 
  10   4   8      249.45      228.20     11.32 o 
  11   4   8      107.60      102.28     11.44 o 
  12   4   8      618.92      635.48     21.84 o 
  13   4   8       45.89       37.22     13.29 o 
  14   4   8       99.55       61.13     15.27 o 
   1   5   8     1881.79     1977.37     16.11 o 
   2   5   8      989.82     1099.91     10.72 o 
   3   5   8      128.36       86.56      5.20 o 
   4   5   8      360.14      377.06      9.88 o 
   5   5   8      825.82      892.34     11.71 o 
   6   5   8      511.65      521.92      8.98 o 
   7   5   8       28.22        6.69      4.89 o 
   8   5   8        5.71        8.48      6.57 o 
   9   5   8      616.59      578.92     14.96 o 
  10   5   8       34.45       26.45      7.79 o 
  11   5   8      527.27      544.49     19.53 o 
  12   5   8      540.33      534.01     22.62 o 
  13   5   8        0.33        0.08     11.24 o 
  14   5   8       37.23       79.28     17.19 o 
   0   6   8     4438.46     4052.48     35.72 o 
   1   6   8     1768.27     1710.41     15.13 o 
   2   6   8     8160.02     8287.12     43.62 o 
   3   6   8     4718.94     4172.96     26.06 o 
   4   6   8     8403.57     8335.63     44.82 o 
   5   6   8     1718.10     1738.55     15.58 o 
   6   6   8     3875.35     3918.87     29.62 o 
   7   6   8      520.68      426.15     11.63 o 
   8   6   8      460.39      569.46     14.20 o 
   9   6   8     3213.20     3008.87     31.79 o 
  10   6   8       76.13       86.07      9.82 o 
  11   6   8      842.00      840.02     24.84 o 
  12   6   8     1097.71     1087.56     32.64 o 
  13   6   8       39.21       21.88     12.52 o 
   1   7   8      307.97      379.21      7.42 o 
   2   7   8     1632.88     1941.98     16.90 o 
   3   7   8      292.46      478.23      8.05 o 
   4   7   8     1502.80     1403.34     15.39 o 
   5   7   8      346.61      306.18      7.19 o 
   6   7   8     6164.53     5939.58     39.83 o 
   7   7   8     2135.37     2212.54     24.62 o 
   8   7   8      830.29      873.41     16.61 o 
   9   7   8     1182.40     1191.75     21.66 o 
  10   7   8      619.93      581.54     19.10 o 
  11   7   8      278.77      284.08     15.80 o 
  12   7   8      309.18      350.13     30.55 o 
  13   7   8       22.60       34.87     19.07 o 
   0   8   8    48985.89    53298.20    325.05 o 
   1   8   8     7035.00     7773.91     42.91 o 
   2   8   8      498.38      637.69     12.15 o 
   3   8   8       87.57       65.74      4.79 o 
   4   8   8     1270.75     1328.84     14.33 o 
   5   8   8      944.16     1007.53     12.47 o 
   6   8   8     3510.85     3461.57     29.70 o 
   7   8   8     1148.77     1174.80     18.25 o 
   8   8   8     1064.51     1101.23     20.17 o 
   9   8   8     2376.20     2190.32     31.92 o 
  10   8   8       41.58       16.11     11.98 o 
  11   8   8      797.45      741.06     21.17 o 
  12   8   8      551.24      590.77     26.29 o 
  13   8   8       12.94        8.47     13.13 o 
   1   9   8     2755.72     3125.37     23.15 o 
   2   9   8        6.59        3.26      3.64 o 
   3   9   8      269.31      297.70      7.41 o 
   4   9   8     3028.02     2997.49     24.84 o 
   5   9   8     1161.48     1158.27     14.01 o 
   6   9   8     2160.45     2136.85     23.66 o 
   7   9   8       43.66       55.78      9.63 o 
   8   9   8     1249.13     1382.98     26.68 o 
   9   9   8     1167.86     1164.94     25.79 o 
  10   9   8      162.23      119.41     11.78 o 
  11   9   8      243.58      242.12     14.42 o 
  12   9   8       54.29       48.24     13.36 o 
  13   9   8      126.33      116.13     20.49 o 
   0  10   8      393.64      334.05     11.56 o 
   1  10   8     1982.28     2070.88     18.60 o 
   2  10   8       31.42       29.06      4.31 o 
   3  10   8     1091.03      915.25     12.23 o 
   4  10   8      141.93      227.68      7.13 o 
   5  10   8      106.75      101.68      6.77 o 
   6  10   8      167.60      154.47     10.49 o 
   7  10   8      169.86      156.00     11.22 o 
   8  10   8      458.35      464.91     16.34 o 
   9  10   8      140.48      132.51     11.75 o 
  10  10   8      250.47      198.12     13.56 o 
  11  10   8       64.09       43.99     10.79 o 
  12  10   8     1951.73     2039.59     41.97 o 
  13  10   8        8.48        8.25     15.81 o 
   1  11   8      849.44      927.38     12.82 o 
   2  11   8      378.93      398.69      8.89 o 
   3  11   8      690.35      637.43     13.97 o 
   4  11   8        9.91        6.13      5.20 o 
   5  11   8      233.47      200.43      9.71 o 
   6  11   8      725.65      684.10     17.93 o 
   7  11   8      612.74      654.46     18.52 o 
   8  11   8      123.03       99.52     11.10 o 
   9  11   8      307.23      287.90     14.63 o 
  10  11   8      898.07      859.89     22.93 o 
  11  11   8      450.00      443.97     18.63 o 
  12  11   8        0.12       -1.20     10.87 o 
   0  12   8      419.14      448.56     13.89 o 
   1  12   8      541.55      517.13     10.29 o 
   2  12   8       93.49       83.56      5.75 o 
   3  12   8     1245.02     1242.27     16.10 o 
   4  12   8      401.74      372.81     11.02 o 
   5  12   8      609.16      546.61     14.49 o 
   6  12   8        2.88       -7.01      7.01 o 
   7  12   8     3192.56     2962.65     37.91 o 
   8  12   8      729.02      719.52     20.46 o 
   9  12   8       50.98       49.20     10.54 o 
  10  12   8      661.78      685.59     24.26 o 
  11  12   8      310.72      359.76     17.45 o 
  12  12   8      129.29      138.55     15.55 o 
   1  13   8     1711.40     1852.52     19.26 o 
   2  13   8     1809.27     1828.86     20.30 o 
   3  13   8      870.63      854.54     15.77 o 
   4  13   8      156.70      134.88      8.56 o 
   5  13   8      345.13      320.25     13.69 o 
   6  13   8     1084.47     1042.55     23.61 o 
   7  13   8      515.81      492.75     17.28 o 
   8  13   8      441.56      373.07     16.21 o 
   9  13   8      438.24      433.78     18.28 o 
  10  13   8     1075.88     1094.72     26.16 o 
  11  13   8       37.01       41.19     11.36 o 
  12  13   8        1.42      -10.62     10.62 o 
   0  14   8    11871.25    11356.02    103.57 o 
   1  14   8     2683.51     2676.63     25.76 o 
   2  14   8     4050.19     3837.58     34.79 o 
   3  14   8       11.66       40.41      6.87 o 
   4  14   8     4634.77     4454.84     39.02 o 
   5  14   8      273.86      276.21     15.17 o 
   6  14   8     7205.47     6996.09     63.12 o 
   7  14   8        1.13       17.62      9.38 o 
   8  14   8      264.36      257.53     14.62 o 
   9  14   8      160.42      148.40     12.92 o 
  10  14   8       38.08       35.14     10.87 o 
  11  14   8        0.10       -9.73      9.99 o 
   1  15   8      631.83      630.92     14.62 o 
   2  15   8       28.74       27.23      7.02 o 
   3  15   8       77.06       80.42      8.15 o 
   4  15   8        0.60       -6.74      6.74 o 
   5  15   8      213.42      190.56     12.46 o 
   6  15   8       54.26       77.94     10.78 o 
   7  15   8     2066.75     1951.38     32.33 o 
   8  15   8      202.39      191.11     13.82 o 
   9  15   8       19.00       35.45     10.92 o 
  10  15   8        2.65        8.53     10.32 o 
  11  15   8       15.02        2.22     11.15 o 
   0  16   8     5238.89     5265.22     71.66 o 
   1  16   8       98.45       76.29      9.02 o 
   2  16   8     2464.88     2630.02     29.64 o 
   3  16   8     1172.16     1216.70     20.61 o 
   4  16   8     1319.61     1239.76     24.45 o 
   5  16   8      819.34      757.52     20.24 o 
   6  16   8     3341.20     3231.50     41.51 o 
   7  16   8      198.64      199.63     13.72 o 
   8  16   8       82.64       55.52     11.27 o 
   9  16   8      412.40      453.50     19.13 o 
  10  16   8      221.77      212.94     15.82 o 
   1  17   8      392.59      345.48     14.55 o 
   2  17   8       97.11      118.85      9.34 o 
   3  17   8     1094.70     1041.14     19.85 o 
   4  17   8     1165.31     1104.70     23.85 o 
   5  17   8        6.10        2.78      8.99 o 
   6  17   8      278.24      315.28     15.97 o 
   7  17   8      262.02      255.75     14.91 o 
   8  17   8     1528.65     1552.13     38.00 o 
   9  17   8        4.22       -2.86      9.95 o 
  10  17   8      134.28      130.45     14.27 o 
   0  18   8      812.45      844.20     29.58 o 
   1  18   8        4.13        1.51      8.52 o 
   2  18   8       99.13      135.82     11.77 o 
   3  18   8      328.50      326.49     18.15 o 
   4  18   8      267.72      291.52     14.79 o 
   5  18   8     1063.64     1048.62     24.58 o 
   6  18   8     2291.20     2329.93     36.67 o 
   7  18   8      663.71      623.18     21.14 o 
   8  18   8      172.26      145.06     19.77 o 
   9  18   8       65.68       75.72     12.55 o 
   1  19   8      136.43      150.78     12.25 o 
   2  19   8       13.15       18.50      9.08 o 
   3  19   8      359.37      305.58     16.53 o 
   4  19   8      289.66      275.13     14.84 o 
   5  19   8      124.70      130.60     12.72 o 
   6  19   8        1.85       12.30      9.89 o 
   7  19   8       11.70        2.01      9.66 o 
   8  19   8       32.22       32.12     11.24 o 
   9  19   8        8.48       -3.42     10.79 o 
   0  20   8       28.49       31.12     13.06 o 
   1  20   8     1180.57     1075.16     24.76 o 
   2  20   8      245.58      245.84     14.41 o 
   3  20   8        1.99       -7.12     10.36 o 
   4  20   8        6.20       -4.71      9.75 o 
   5  20   8       63.39       74.85     12.66 o 
   6  20   8      394.82      395.81     18.14 o 
   7  20   8      104.11      120.14     13.61 o 
   8  20   8      324.09      319.71     18.04 o 
   1  21   8      125.85      110.30     12.15 o 
   2  21   8       47.97       63.02     15.77 o 
   3  21   8       29.98       27.76     12.27 o 
   4  21   8      399.88      434.54     22.10 o 
   5  21   8      128.39      142.39     16.29 o 
   6  21   8       12.38       21.93     11.52 o 
   7  21   8       86.14       82.27     12.84 o 
   0  22   8      386.62      405.46     25.46 o 
   1  22   8      186.19      181.13     14.18 o 
   2  22   8      182.29      203.70     17.44 o 
   3  22   8       10.68       -4.36     11.20 o 
   4  22   8      444.69      456.59     30.84 o 
   5  22   8      118.97       85.52     15.42 o 
   6  22   8      416.12      454.92     23.78 o 
   1  23   8      159.75      201.24     16.23 o 
   2  23   8       82.30      145.35     16.63 o 
   3  23   8       77.02       66.83     19.88 o 
   4  23   8       28.68       37.25     13.84 o 
   5  23   8       24.10       13.83     13.43 o 
   0  24   8     2706.27     3013.82     76.69 o 
   1  24   8       17.45       23.90     12.64 o 
   2  24   8     1128.77     1197.10     35.14 o 
   3  24   8       93.34      131.45     17.02 o 
   1   1   9     1817.86     2424.63     16.27 o 
   2   1   9     1301.29     1304.22     12.39 o 
   3   1   9     7479.71     8395.41     42.77 o 
   4   1   9    10031.11    10420.48     53.49 o 
   5   1   9     2184.10     2272.99     17.65 o 
   6   1   9     3777.64     3699.29     26.60 o 
   7   1   9     1952.79     2039.32     24.78 o 
   8   1   9     9514.66     9244.96     58.98 o 
   9   1   9     3031.96     3000.16     33.02 o 
  10   1   9       33.02       49.78     10.19 o 
  11   1   9     2851.78     2792.97     41.77 o 
  12   1   9       17.78       10.17      9.75 o 
  13   1   9      951.58      975.08     25.20 o 
  14   1   9      240.65      266.78     16.83 o 
   0   2   9     2010.96     1527.48     18.53 o 
   1   2   9      866.59     1085.11     10.14 o 
   2   2   9    12830.68    12275.10     58.75 o 
   3   2   9     2783.56     2794.24     22.16 o 
   4   2   9      605.94      401.48      8.57 o 
   5   2   9     1095.98     1215.60     12.03 o 
   6   2   9        2.73       -2.93      3.80 o 
   7   2   9      145.27      192.38      8.41 o 
   8   2   9        0.24       -4.79      5.90 o 
   9   2   9      847.60      889.99     18.22 o 
  10   2   9      113.25      154.42     12.85 o 
  11   2   9        2.80        5.81      9.45 o 
  12   2   9      146.00      152.14     13.20 o 
  13   2   9       26.87       41.74     11.27 o 
  14   2   9      100.45       91.78     16.63 o 
   1   3   9     3117.14     3223.12     20.38 o 
   2   3   9      291.89      275.23      5.92 o 
   3   3   9    11298.07    11824.26     65.06 o 
   4   3   9     9002.49    10218.66     59.09 o 
   5   3   9     1113.98     1003.59     14.13 o 
   6   3   9     8910.76     8949.68     55.71 o 
   7   3   9     1136.12     1116.37     16.78 o 
   8   3   9      170.01      210.71     10.32 o 
   9   3   9     1008.99      961.62     17.75 o 
  10   3   9     4510.96     4432.93     47.24 o 
  11   3   9      201.84      194.36     14.18 o 
  12   3   9      999.86     1070.83     26.46 o 
  13   3   9       41.39       60.20     12.95 o 
  14   3   9        7.27       -3.14     12.27 o 
   0   4   9     8236.01     7921.61     57.78 o 
   1   4   9     1868.84     1914.44     14.78 o 
   2   4   9     1809.28     1690.18     14.65 o 
   3   4   9      558.79      757.49     11.30 o 
   4   4   9     4363.09     4283.67     31.60 o 
   5   4   9     1914.94     2066.41     21.04 o 
   6   4   9       10.00       23.01      5.40 o 
   7   4   9     1124.61     1360.72     18.88 o 
   8   4   9      175.52      199.88      9.69 o 
   9   4   9      281.34      315.28     11.86 o 
  10   4   9      127.50      142.37     10.97 o 
  11   4   9        0.57       -0.66      8.74 o 
  12   4   9       35.58       36.49     11.01 o 
  13   4   9      365.43      334.46     20.32 o 
  14   4   9      146.87      145.39     17.52 o 
   1   5   9     2202.64     2055.19     15.90 o 
   2   5   9      257.53      252.06      5.97 o 
   3   5   9     6088.09     5936.71     38.88 o 
   4   5   9      326.32      223.26      9.05 o 
   5   5   9     2412.16     2231.50     22.21 o 
   6   5   9     5445.04     5250.52     35.75 o 
   7   5   9       94.22       41.98      6.36 o 
   8   5   9     1087.82     1002.11     17.58 o 
   9   5   9     1457.41     1397.09     21.58 o 
  10   5   9      324.16      311.13     13.49 o 
  11   5   9        2.23        5.32      9.64 o 
  12   5   9      144.93      146.51     15.40 o 
  13   5   9       71.71       93.98     14.93 o 
   0   6   9     1945.35     2502.11     26.49 o 
   1   6   9      370.91      328.79      6.85 o 
   2   6   9      113.68      107.74      4.59 o 
   3   6   9     1559.09     1762.48     14.78 o 
   4   6   9      343.85      421.63      9.86 o 
   5   6   9      107.42      123.72      6.83 o 
   6   6   9       85.36       87.78      5.60 o 
   7   6   9      161.79      113.07      7.83 o 
   8   6   9     1240.87     1304.69     28.21 o 
   9   6   9      442.96      480.42     14.05 o 
  10   6   9     1785.64     1700.03     26.51 o 
  11   6   9      175.56      155.57     14.99 o 
  12   6   9      155.24      151.60     15.68 o 
  13   6   9       45.04       30.72     13.74 o 
   1   7   9    15849.32    16568.07     82.62 o 
   2   7   9     3391.89     3221.34     22.59 o 
   3   7   9     1943.79     2268.05     18.12 o 
   4   7   9     1960.15     2004.81     16.76 o 
   5   7   9     1731.71     1589.25     20.11 o 
   6   7   9     2909.71     2622.46     26.27 o 
   7   7   9        2.23        5.32      6.05 o 
   8   7   9     1054.78     1048.38     18.39 o 
   9   7   9      159.08      190.01     11.17 o 
  10   7   9       10.79       12.46      8.56 o 
  11   7   9      453.26      446.80     18.66 o 
  12   7   9      147.43      158.90     15.94 o 
  13   7   9       25.40       27.86     13.10 o 
   0   8   9      790.09      784.76     15.44 o 
   1   8   9     2148.26     2446.90     19.70 o 
   2   8   9     2445.11     2224.19     18.54 o 
   3   8   9      639.80      834.61     11.34 o 
   4   8   9      315.30      278.59      7.65 o 
   5   8   9      111.15       84.21      5.68 o 
   6   8   9      494.81      480.08     12.34 o 
   7   8   9      365.50      333.01     11.37 o 
   8   8   9        0.73       -7.14      7.14 o 
   9   8   9        1.37        8.51      8.27 o 
  10   8   9        0.25       -3.06      8.10 o 
  11   8   9      164.50      150.99     13.51 o 
  12   8   9      365.23      369.79     22.26 o 
  13   8   9        0.58       -2.26     12.42 o 
   1   9   9     8411.53     8805.52     50.60 o 
   2   9   9     1188.99     1306.59     14.22 o 
   3   9   9       16.35       23.63      4.09 o 
   4   9   9     2437.64     2511.67     22.81 o 
   5   9   9     1116.44     1172.90     15.88 o 
   6   9   9     2796.75     2639.70     28.02 o 
   7   9   9      286.84      268.82     11.53 o 
   8   9   9       14.36        6.42      8.85 o 
   9   9   9       18.58       16.44      9.14 o 
  10   9   9     1038.72     1046.04     25.86 o 
  11   9   9      246.84      267.70     16.72 o 
  12   9   9        5.25       -4.18     11.00 o 
  13   9   9      420.60      417.45     23.68 o 
   0  10   9      769.06      728.65     15.82 o 
   1  10   9      282.15      272.22      7.57 o 
   2  10   9       47.32       71.41      5.18 o 
   3  10   9       48.51       61.84      5.16 o 
   4  10   9      712.78      745.85     11.59 o 
   5  10   9      125.26      164.09      7.89 o 
   6  10   9     1997.35     1994.65     28.77 o 
   7  10   9      406.18      412.90     15.15 o 
   8  10   9      814.01      831.82     20.88 o 
   9  10   9       68.36       42.13      9.53 o 
  10  10   9        2.40        3.92      9.34 o 
  11  10   9       38.18       30.89     10.66 o 
  12  10   9        0.57        5.55     12.11 o 
   1  11   9     1422.65     1148.41     14.44 o 
   2  11   9      292.73      327.00      8.63 o 
   3  11   9      898.96      727.43     11.83 o 
   4  11   9     1778.33     1687.31     18.91 o 
   5  11   9     2400.58     2272.76     30.04 o 
   6  11   9     8400.04     8125.36     66.76 o 
   7  11   9      300.45      298.03     13.77 o 
   8  11   9     7067.48     6697.60     61.87 o 
   9  11   9     1292.71     1321.79     26.67 o 
  10  11   9     1563.86     1613.06     30.40 o 
  11  11   9      434.18      466.29     18.84 o 
  12  11   9        0.24      -12.39     12.39 o 
   0  12   9     1658.05     1648.26     25.25 o 
   1  12   9      314.27      340.10      8.98 o 
   2  12   9      197.97      152.08      6.83 o 
   3  12   9      224.73      243.83      8.44 o 
   4  12   9      244.70      253.40     10.20 o 
   5  12   9      914.89      895.28     19.90 o 
   6  12   9      527.64      513.35     17.11 o 
   7  12   9     1142.53     1133.71     23.90 o 
   8  12   9      147.81      165.70     12.66 o 
   9  12   9       20.72       23.00      9.74 o 
  10  12   9      278.28      268.53     15.78 o 
  11  12   9        3.13       -4.30      9.71 o 
  12  12   9      116.42      118.28     14.56 o 
   1  13   9     1294.41     1258.84     16.13 o 
   2  13   9      716.79      796.37     13.96 o 
   3  13   9      858.12      854.41     15.87 o 
   4  13   9      627.26      597.21     15.22 o 
   5  13   9     2465.85     2512.05     34.12 o 
   6  13   9     1067.35     1101.28     23.17 o 
   7  13   9     3925.79     3835.62     44.69 o 
   8  13   9        2.99        5.70      8.88 o 
   9  13   9       20.52        2.20      9.23 o 
  10  13   9      302.81      274.06     15.96 o 
  11  13   9      174.84      200.28     18.82 o 
  12  13   9      671.71      673.48     25.52 o 
   0  14   9      418.90      490.40     15.99 o 
   1  14   9      215.32      261.39     12.18 o 
   2  14   9      146.89      154.05      8.94 o 
   3  14   9      100.53       89.74      8.05 o 
   4  14   9      229.09      232.11     11.33 o 
   5  14   9      915.65      972.68     22.56 o 
   6  14   9      225.69      182.08     12.71 o 
   7  14   9       21.58       20.10      9.87 o 
   8  14   9        4.57       -4.50      8.93 o 
   9  14   9        1.68        6.34      9.38 o 
  10  14   9       92.41      130.68     13.36 o 
  11  14   9       68.87       81.11     13.24 o 
   1  15   9     2085.47     2171.05     25.88 o 
   2  15   9     1569.17     1457.83     21.52 o 
   3  15   9     1364.65     1323.16     20.68 o 
   4  15   9      139.48      124.36     10.87 o 
   5  15   9      388.59      384.46     15.58 o 
   6  15   9      920.57      901.48     22.15 o 
   7  15   9     2591.38     2758.66     39.02 o 
   8  15   9     1645.18     1582.81     30.32 o 
   9  15   9      441.78      428.09     18.61 o 
  10  15   9       27.63       15.53     10.89 o 
  11  15   9      168.99      158.43     15.95 o 
   0  16   9      886.93      787.69     27.53 o 
   1  16   9       98.46       87.57      8.67 o 
   2  16   9      158.41      151.99      9.61 o 
   3  16   9      634.11      593.26     15.22 o 
   4  16   9      382.22      341.07     16.70 o 
   5  16   9      273.40      323.55     15.07 o 
   6  16   9      585.12      562.83     19.26 o 
   7  16   9       26.58       13.87     10.13 o 
   8  16   9       28.47       26.95     12.68 o 
   9  16   9      339.28      352.50     17.88 o 
  10  16   9       10.28       17.61     10.97 o 
   1  17   9      771.92      744.50     19.56 o 
   2  17   9      533.08      553.42     15.30 o 
   3  17   9      424.41      358.66     15.38 o 
   4  17   9     1440.09     1359.50     26.43 o 
   5  17   9       38.79       49.77      9.97 o 
   6  17   9        2.18        5.18      9.56 o 
   7  17   9     1108.04     1155.09     26.47 o 
   8  17   9       34.51       37.55     11.90 o 
   9  17   9      427.10      435.70     19.49 o 
  10  17   9        0.48      -10.66     11.27 o 
   0  18   9     6043.13     5830.68     80.19 o 
   1  18   9      340.81      292.10     14.38 o 
   2  18   9        4.41       21.88      9.18 o 
   3  18   9        0.16       -7.98      7.98 o 
   4  18   9      832.70      835.78     21.91 o 
   5  18   9       22.84       11.46      9.37 o 
   6  18   9      474.64      476.76     18.75 o 
   7  18   9       72.81       57.36     11.16 o 
   8  18   9       57.02       52.85     11.66 o 
   9  18   9        0.13       -9.41      9.41 o 
   1  19   9       27.35       10.84      8.89 o 
   2  19   9       37.38       11.00      9.05 o 
   3  19   9      124.23      143.96     14.73 o 
   4  19   9      144.64      159.25     13.97 o 
   5  19   9       20.21        8.35     10.01 o 
   6  19   9      219.26      238.77     15.23 o 
   7  19   9      133.49      170.30     14.27 o 
   8  19   9      358.65      363.58     18.57 o 
   0  20   9      184.90      178.15     18.77 o 
   1  20   9       21.20       28.72      9.56 o 
   2  20   9       49.11       44.63     11.14 o 
   3  20   9       20.50       -5.61     10.09 o 
   4  20   9       22.93       17.12     11.24 o 
   5  20   9      172.46      155.18     14.67 o 
   6  20   9      221.38      231.10     15.64 o 
   7  20   9      191.79      234.98     15.97 o 
   8  20   9       35.23       30.51     12.05 o 
   1  21   9       15.27       43.87     10.30 o 
   2  21   9       58.53       47.87     13.74 o 
   3  21   9      654.19      673.33     25.70 o 
   4  21   9      390.37      422.58     21.77 o 
   5  21   9      322.03      340.93     21.08 o 
   6  21   9      930.69      911.14     35.57 o 
   7  21   9       12.44       20.31     10.94 o 
   0  22   9      108.09      111.66     19.25 o 
   1  22   9        4.59        5.22     10.27 o 
   2  22   9      556.66      594.59     24.83 o 
   3  22   9      369.60      351.58     20.82 o 
   4  22   9      341.95      358.79     21.57 o 
   5  22   9       81.99       78.30     15.20 o 
   6  22   9        2.92       17.39     13.24 o 
   1  23   9      612.42      613.36     23.57 o 
   2  23   9      401.47      453.00     35.22 o 
   3  23   9      172.89      154.36     18.96 o 
   4  23   9       79.98       55.55     14.52 o 
   0  24   9      243.75      263.51     23.98 o 
   1  24   9       49.25       21.25     13.48 o 
   2  24   9      332.25      407.24     29.63 o 
   0   0  10    14997.90    13302.20    125.95 o 
   1   0  10       74.68       75.07      5.36 o 
   2   0  10   111294.63   110153.63    654.93 o 
   3   0  10     3020.75     3172.64     29.06 o 
   4   0  10    17231.67    14990.85    101.42 o 
   5   0  10    50128.70    52995.81    324.40 o 
   6   0  10     5576.14     5335.67     52.90 o 
   7   0  10      277.26      361.99     13.47 o 
   8   0  10     2448.75     2461.51     36.12 o 
   9   0  10       29.80       35.02     13.32 o 
  10   0  10      574.15      599.61     38.97 o 
  11   0  10       26.28       53.12     14.97 o 
  12   0  10       33.70       68.12     16.00 o 
  13   0  10       14.32       -6.59     20.20 o 
  14   0  10      623.73      696.68     33.10 o 
   1   1  10     6702.92     7690.90     40.79 o 
   2   1  10    39037.12    40922.58    176.81 o 
   3   1  10     3521.31     3504.96     22.54 o 
   4   1  10     5322.21     5428.59     32.39 o 
   5   1  10      568.67      510.62      9.76 o 
   6   1  10     4356.25     4282.84     46.12 o 
   7   1  10       28.87       53.30      6.54 o 
   8   1  10      785.40      790.39     16.73 o 
   9   1  10      773.09      937.81     23.16 o 
  10   1  10        3.34       13.92      8.70 o 
  11   1  10        2.83       -8.64      8.64 o 
  12   1  10       12.90        8.08      9.76 o 
  13   1  10       10.09       12.16     10.66 o 
  14   1  10       53.17       49.05     12.61 o 
   0   2  10       41.59       48.31      4.93 o 
   1   2  10     1218.20     1123.69     10.75 o 
   2   2  10    27611.99    27311.53    121.35 o 
   3   2  10      410.33      520.76      9.45 o 
   4   2  10      925.27      795.82     12.08 o 
   5   2  10      600.09      811.72     13.62 o 
   6   2  10     3211.90     2960.62     24.51 o 
   7   2  10       33.34       49.10      6.43 o 
   8   2  10        5.91       -1.13      6.27 o 
   9   2  10      335.72      338.24     15.33 o 
  10   2  10      756.12      774.44     20.63 o 
  11   2  10     1146.65     1140.61     25.11 o 
  12   2  10       11.22       15.53      9.61 o 
  13   2  10       74.41       51.85     11.46 o 
  14   2  10       78.21      118.36     16.71 o 
   1   3  10     2622.23     2752.97     18.70 o 
   2   3  10     5998.95     6730.10     36.06 o 
   3   3  10      166.76      108.41      5.53 o 
   4   3  10      132.84      159.97      6.60 o 
   5   3  10    11746.87    12412.93     71.24 o 
   6   3  10      854.37      798.19     13.87 o 
   7   3  10       27.97       55.41      6.73 o 
   8   3  10      395.12      426.69     12.30 o 
   9   3  10       33.65       30.71      8.06 o 
  10   3  10     4800.71     4931.98     50.82 o 
  11   3  10      273.83      264.00     15.53 o 
  12   3  10      231.83      236.17     14.71 o 
  13   3  10       86.43       25.82     12.06 o 
  14   3  10      182.87      166.91     25.56 o 
   0   4  10     1609.05     1447.34     18.29 o 
   1   4  10      168.08      120.71      4.48 o 
   2   4  10      474.74      640.77      9.31 o 
   3   4  10      105.26       81.15      5.40 o 
   4   4  10      176.04      138.04      6.51 o 
   5   4  10      123.12      110.11      6.73 o 
   6   4  10      237.43      258.94      9.22 o 
   7   4  10       65.38       60.25      6.66 o 
   8   4  10     2720.73     2627.26     28.12 o 
   9   4  10      110.01      129.64      9.30 o 
  10   4  10     4361.36     4460.53     47.85 o 
  11   4  10        0.02       -8.30      8.30 o 
  12   4  10      934.16      973.45     28.50 o 
  13   4  10       22.33       16.57     12.38 o 
   1   5  10      674.17      800.93     10.26 o 
   2   5  10     5635.79     6386.85     35.60 o 
   3   5  10        0.09       -1.42      3.95 o 
   4   5  10     3625.21     3763.01     29.89 o 
   5   5  10       13.38        9.98      4.96 o 
   6   5  10       42.79       49.31      6.15 o 
   7   5  10      153.16      130.25      8.52 o 
   8   5  10     1224.55     1162.33     19.14 o 
   9   5  10      326.56      370.26     13.83 o 
  10   5  10       86.56      110.40     11.39 o 
  11   5  10       99.97      112.79     12.55 o 
  12   5  10       41.51       19.44     12.11 o 
  13   5  10        7.64        8.78     13.39 o 
   0   6  10      455.92      392.02     12.06 o 
   1   6  10     3398.32     3424.15     24.62 o 
   2   6  10     3453.39     3861.56     26.91 o 
   3   6  10      177.16      104.50      5.01 o 
   4   6  10       78.49       92.35      6.15 o 
   5   6  10      758.63      713.80     13.32 o 
   6   6  10      102.25       95.36      7.28 o 
   7   6  10       34.20       19.96      6.54 o 
   8   6  10    13820.78    13395.93     86.88 o 
   9   6  10     1476.24     1587.24     23.29 o 
  10   6  10     3861.63     3673.34     42.99 o 
  11   6  10      189.54      186.37     15.81 o 
  12   6  10      486.90      514.32     23.66 o 
  13   6  10       62.18       53.49     13.98 o 
   1   7  10      866.35     1075.47     14.11 o 
   2   7  10    11803.52    12465.46     64.16 o 
   3   7  10       50.70       42.53      3.86 o 
   4   7  10     3107.40     2832.41     23.03 o 
   5   7  10        0.10       -3.76      4.91 o 
   6   7  10     7815.81     7228.68     50.52 o 
   7   7  10      785.27      757.33     15.49 o 
   8   7  10    10943.45    10951.33     71.78 o 
   9   7  10     1354.96     1379.17     23.44 o 
  10   7  10       88.57       64.71     10.43 o 
  11   7  10       13.51        5.41     11.41 o 
  12   7  10     1125.36     1107.39     31.06 o 
  13   7  10        9.02       13.03     11.96 o 
   0   8  10     8793.09     9547.24     79.82 o 
   1   8  10     1639.45     1774.97     16.65 o 
   2   8  10      762.67      570.10      9.60 o 
   3   8  10     1141.02     1293.35     13.75 o 
   4   8  10     6557.97     6822.62     49.22 o 
   5   8  10      473.34      488.49     11.82 o 
   6   8  10        1.35        0.13      5.86 o 
   7   8  10     2788.95     2703.10     28.75 o 
   8   8  10     2360.18     2310.11     29.59 o 
   9   8  10       12.26       -4.73      8.14 o 
  10   8  10     1595.41     1509.30     27.90 o 
  11   8  10        4.16        6.46     10.36 o 
  12   8  10      172.55      179.50     16.49 o 
  13   8  10       13.24       -0.01     17.12 o 
   1   9  10     2800.18     3086.33     23.75 o 
   2   9  10       67.45       43.96      5.64 o 
   3   9  10     1206.94     1193.44     13.85 o 
   4   9  10      519.88      691.09     10.89 o 
   5   9  10      717.96      680.36     13.70 o 
   6   9  10      959.73      927.39     16.43 o 
   7   9  10      777.86      794.01     17.77 o 
   8   9  10      755.05      839.85     20.79 o 
   9   9  10       19.94        8.58      8.76 o 
  10   9  10       82.66      125.47     11.89 o 
  11   9  10      345.22      350.67     18.79 o 
  12   9  10        4.01       -8.29     11.27 o 
  13   9  10        6.75       -2.05     12.52 o 
   0  10  10     2060.17     1753.92     24.98 o 
   1  10  10      654.20      783.62     11.88 o 
   2  10  10     3463.38     3346.87     25.57 o 
   3  10  10      965.39      952.71     14.87 o 
   4  10  10     8122.25     7996.34     49.77 o 
   5  10  10        7.85       18.98      6.30 o 
   6  10  10       48.34       42.40      8.99 o 
   7  10  10      118.77       87.54      9.90 o 
   8  10  10     5879.04     5844.86     56.30 o 
   9  10  10      576.71      536.52     17.99 o 
  10  10  10        0.85       -1.93      8.81 o 
  11  10  10        2.92       23.49     11.21 o 
  12  10  10       89.39       70.36     14.08 o 
   1  11  10     1024.44      966.00     13.53 o 
   2  11  10     1654.23     1925.73     19.13 o 
   3  11  10      118.49      145.26      6.62 o 
   4  11  10        4.43        4.23      5.54 o 
   5  11  10        0.57        0.77      7.17 o 
   6  11  10     2286.00     2225.99     31.47 o 
   7  11  10      737.95      755.35     20.03 o 
   8  11  10       22.37        9.33      9.00 o 
   9  11  10        5.03       -8.32      8.32 o 
  10  11  10      344.45      343.55     16.54 o 
  11  11  10      130.61      140.13     13.56 o 
  12  11  10        1.59       -7.58     11.68 o 
   0  12  10     9686.54     9799.65     79.05 o 
   1  12  10      315.42      365.21      9.48 o 
   2  12  10     2665.48     2524.25     22.72 o 
   3  12  10       56.62       65.43      6.32 o 
   4  12  10     1612.64     1518.38     22.13 o 
   5  12  10      172.55      174.82     11.30 o 
   6  12  10      171.04      156.52     11.90 o 
   7  12  10     1708.32     1692.00     28.82 o 
   8  12  10      566.53      615.50     19.27 o 
   9  12  10       18.40       25.18      9.84 o 
  10  12  10      951.03      908.60     23.88 o 
  11  12  10      374.79      338.14     17.42 o 
  12  12  10      265.72      279.27     20.31 o 
   1  13  10      573.70      570.23     11.75 o 
   2  13  10      197.93      204.56      8.56 o 
   3  13  10     1291.58     1240.85     18.85 o 
   4  13  10     1553.50     1508.02     25.18 o 
   5  13  10      172.11      144.81     11.23 o 
   6  13  10      280.79      324.49     16.10 o 
   7  13  10        3.95       -4.81     10.11 o 
   8  13  10      635.26      631.20     19.74 o 
   9  13  10      795.79      763.81     23.79 o 
  10  13  10       21.44       10.02      9.72 o 
  11  13  10        1.37       -9.43     10.08 o 
   0  14  10       47.44       49.49      9.08 o 
   1  14  10      157.65      136.73      7.83 o 
   2  14  10     2358.88     2190.74     26.94 o 
   3  14  10       88.30       83.59      8.14 o 
   4  14  10     2659.21     2402.28     32.69 o 
   5  14  10      136.72      139.10     11.32 o 
   6  14  10        4.00        1.51      8.99 o 
   7  14  10      614.16      592.24     19.42 o 
   8  14  10      441.49      420.40     17.29 o 
   9  14  10       34.06       17.07      9.52 o 
  10  14  10      341.79      399.82     18.59 o 
  11  14  10      161.83      140.15     14.28 o 
   1  15  10       13.55       16.02      6.96 o 
   2  15  10     2525.12     2343.42     27.41 o 
   3  15  10      172.30      190.97     10.85 o 
   4  15  10      396.50      483.84     16.46 o 
   5  15  10       20.72       24.27      9.02 o 
   6  15  10        3.95        5.76      9.17 o 
   7  15  10      762.60      782.24     22.25 o 
   8  15  10       92.72       81.46     11.93 o 
   9  15  10       23.97       11.76     10.14 o 
  10  15  10      213.06      226.70     16.72 o 
  11  15  10      198.29      212.84     16.44 o 
   0  16  10      213.97      237.36     20.67 o 
   1  16  10       12.86        8.48      6.83 o 
   2  16  10       63.75       23.68      7.48 o 
   3  16  10       11.31       -7.01      7.13 o 
   4  16  10     1100.76     1164.40     32.59 o 
   5  16  10     2828.06     2851.47     43.48 o 
   6  16  10      245.75      279.12     14.98 o 
   7  16  10        3.18        8.69      9.40 o 
   8  16  10      469.38      492.87     19.40 o 
   9  16  10       13.47        3.70     10.67 o 
  10  16  10      395.75      432.65     19.97 o 
   1  17  10     1543.14     1566.18     27.25 o 
   2  17  10     1220.86     1181.00     20.85 o 
   3  17  10       38.32       37.42      9.35 o 
   4  17  10      562.40      542.23     26.11 o 
   5  17  10       15.22       -0.29      9.21 o 
   6  17  10     2438.46     2428.91     37.19 o 
   7  17  10      304.28      285.17     15.90 o 
   8  17  10      582.10      598.48     21.43 o 
   9  17  10       71.67       93.60     13.43 o 
  10  17  10       83.28       84.96     13.75 o 
   0  18  10     1626.64     1658.82     40.78 o 
   1  18  10      214.08      183.73     14.64 o 
   2  18  10     3268.85     3167.76     43.61 o 
   3  18  10      362.44      340.97     15.35 o 
   4  18  10      226.77      241.77     14.24 o 
   5  18  10      102.95      109.61     12.00 o 
   6  18  10     2104.34     2041.68     34.92 o 
   7  18  10      161.75      180.01     15.22 o 
   8  18  10      695.45      724.07     23.42 o 
   9  18  10       14.70        8.62     11.31 o 
   1  19  10       29.83       22.91      9.45 o 
   2  19  10      109.16      112.35     12.71 o 
   3  19  10      615.21      689.81     24.19 o 
   4  19  10        9.68       12.75      9.92 o 
   5  19  10       72.35       87.10     13.08 o 
   6  19  10      681.34      687.42     22.23 o 
   7  19  10        2.37       -0.56      9.88 o 
   8  19  10      113.32      136.70     14.38 o 
   0  20  10     1141.23     1218.34     38.73 o 
   1  20  10      423.24      384.48     16.86 o 
   2  20  10     1861.87     1912.82     39.04 o 
   3  20  10      171.16      210.10     16.60 o 
   4  20  10     1439.36     1468.96     45.89 o 
   5  20  10      179.69      169.59     14.71 o 
   6  20  10      843.07      786.23     23.88 o 
   7  20  10        0.54       -4.17     10.00 o 
   8  20  10        7.72      -17.35     17.35 o 
   1  21  10      172.60      142.13     13.94 o 
   2  21  10        1.40       -3.40     11.01 o 
   3  21  10      153.21      160.54     15.99 o 
   4  21  10      268.15      228.35     19.27 o 
   5  21  10       36.91       22.62     12.34 o 
   6  21  10      168.39      197.20     16.90 o 
   7  21  10      160.63      138.32     17.03 o 
   0  22  10      473.76      477.82     29.70 o 
   1  22  10      165.02      180.97     17.18 o 
   2  22  10     1132.94     1088.75     31.88 o 
   3  22  10       17.16       40.64     12.89 o 
   4  22  10      798.41      814.70     28.95 o 
   5  22  10        6.93        8.59     12.27 o 
   1  23  10       61.01       80.99     14.42 o 
   2  23  10       11.79        6.42     11.85 o 
   3  23  10       57.01       71.31     15.41 o 
   4  23  10      144.24      197.46     18.72 o 
   0  24  10        4.85       24.69     20.95 o 
   1  24  10      418.59      472.21     23.92 o 
   2  24  10        3.29       19.87     13.37 o 
   1   1  11      353.86      270.30      6.07 o 
   2   1  11       16.29       46.58      3.95 o 
   3   1  11    25969.80    29347.04    136.82 o 
   4   1  11     3686.44     4025.86     25.41 o 
   5   1  11        2.18       -3.37      3.37 o 
   6   1  11      310.13      320.95      7.52 o 
   7   1  11      150.55      138.48      7.65 o 
   8   1  11    11169.34    10790.86     80.02 o 
   9   1  11     8836.00     8486.99     78.23 o 
  10   1  11        7.90       13.18      8.89 o 
  11   1  11      385.03      433.83     17.13 o 
  12   1  11      223.66      277.59     15.76 o 
  13   1  11      873.50      978.58     31.89 o 
   0   2  11     6415.39     7800.42     57.88 o 
   1   2  11      236.46      215.10      6.34 o 
   2   2  11      529.31      331.20      6.33 o 
   3   2  11        3.25       13.13      5.60 o 
   4   2  11    17053.36    17274.20     92.04 o 
   5   2  11     1774.08     1778.76     19.23 o 
   6   2  11       70.32       70.29      6.22 o 
   7   2  11     4773.25     4742.98     43.34 o 
   8   2  11     2647.55     2501.81     29.00 o 
   9   2  11     4071.98     3993.97     43.80 o 
  10   2  11      665.61      682.31     19.76 o 
  11   2  11       12.95        4.41      9.34 o 
  12   2  11       38.73       34.30     10.51 o 
  13   2  11       31.78       18.52     11.06 o 
   1   3  11     4046.40     4538.73     28.25 o 
   2   3  11       36.52       11.34      2.96 o 
   3   3  11     4887.17     4823.32     33.72 o 
   4   3  11       39.27       44.95      5.05 o 
   5   3  11       75.89       64.13      5.96 o 
   6   3  11      730.16      827.91     14.35 o 
   7   3  11     1393.54     1454.19     19.58 o 
   8   3  11      449.06      420.87     12.60 o 
   9   3  11     3319.98     3137.25     38.07 o 
  10   3  11      476.70      498.44     18.74 o 
  11   3  11      172.51      197.45     13.69 o 
  12   3  11       59.31       55.16     11.38 o 
  13   3  11     1083.12     1042.62     39.49 o 
   0   4  11      887.23      902.42     14.64 o 
   1   4  11       78.17       81.48      4.30 o 
   2   4  11     1199.25     1378.35     13.75 o 
   3   4  11    14729.77    14673.71     80.06 o 
   4   4  11     8022.32     7769.72     49.40 o 
   5   4  11       18.43        7.46      4.97 o 
   6   4  11     4438.41     4232.18     34.70 o 
   7   4  11      661.45      498.99     12.60 o 
   8   4  11      488.69      541.59     14.10 o 
   9   4  11       88.47      101.36      9.63 o 
  10   4  11      501.54      499.29     17.31 o 
  11   4  11      245.43      253.30     14.35 o 
  12   4  11       14.34       12.31     10.47 o 
  13   4  11      136.47      113.05     15.85 o 
   1   5  11     2948.50     2827.91     20.33 o 
   2   5  11      432.81      482.86      7.76 o 
   3   5  11     6142.86     6045.30     40.66 o 
   4   5  11     2070.65     1813.15     19.77 o 
   5   5  11      187.55      197.82      8.14 o 
   6   5  11     1907.66     1646.99     20.49 o 
   7   5  11      242.99      276.03     13.52 o 
   8   5  11     1982.80     1855.55     24.02 o 
   9   5  11     1283.65     1303.46     22.69 o 
  10   5  11     1073.49     1079.00     23.80 o 
  11   5  11      119.78      138.61     14.32 o 
  12   5  11      802.26      776.00     26.63 o 
  13   5  11       32.39       56.08     14.26 o 
   0   6  11     1162.82     1190.98     17.80 o 
   1   6  11      682.96      687.89      9.71 o 
   2   6  11      277.63      282.11      6.74 o 
   3   6  11        0.72        7.19      4.29 o 
   4   6  11     1269.15     1069.04     15.24 o 
   5   6  11      387.07      490.86     11.52 o 
   6   6  11      824.03      816.64     15.15 o 
   7   6  11     4983.88     5124.60     41.48 o 
   8   6  11     1350.86     1321.41     21.06 o 
   9   6  11       62.38       63.37      8.61 o 
  10   6  11      525.58      591.37     20.21 o 
  11   6  11        9.58       34.57     11.70 o 
  12   6  11      213.63      227.58     19.76 o 
  13   6  11       35.59       23.66     12.71 o 
   1   7  11    15690.04    16171.66     82.48 o 
   2   7  11      409.41      395.13      8.03 o 
   3   7  11     1601.45     1381.23     13.84 o 
   4   7  11      162.64      143.21      7.52 o 
   5   7  11      220.07      192.87      8.51 o 
   6   7  11      396.50      416.60     11.82 o 
   7   7  11       19.01       33.71      7.36 o 
   8   7  11     1124.30     1114.24     19.53 o 
   9   7  11        4.88       -0.05      7.86 o 
  10   7  11      341.36      369.30     16.88 o 
  11   7  11       98.99       93.06     13.71 o 
  12   7  11       86.89      116.69     15.14 o 
  13   7  11        1.18       15.16     12.35 o 
   0   8  11     1897.54     1756.23     23.96 o 
   1   8  11     7805.32     7800.45     46.26 o 
   2   8  11     1301.93     1253.44     14.46 o 
   3   8  11       38.83       65.63      4.56 o 
   4   8  11     2504.42     2300.21     21.04 o 
   5   8  11     1833.64     1929.00     22.46 o 
   6   8  11       35.65       15.59      6.39 o 
   7   8  11     2093.90     2048.36     25.11 o 
   8   8  11       89.91       84.15     10.99 o 
   9   8  11        0.52       -3.39      8.52 o 
  10   8  11      189.44      230.22     15.15 o 
  11   8  11      325.10      348.29     22.57 o 
  12   8  11      141.79      111.51     15.39 o 
  13   8  11       78.34      105.06     17.40 o 
   1   9  11     2839.18     2748.55     22.37 o 
   2   9  11      101.69       92.72      5.48 o 
   3   9  11      641.47      611.35     10.35 o 
   4   9  11      512.94      500.73     10.49 o 
   5   9  11     1391.77     1371.87     19.11 o 
   6   9  11    10146.47     9627.13     63.70 o 
   7   9  11       48.75       29.96      7.90 o 
   8   9  11     1958.53     1838.75     37.34 o 
   9   9  11       20.67       27.55      9.18 o 
  10   9  11      477.99      430.93     17.52 o 
  11   9  11      964.94      936.80     28.74 o 
  12   9  11       52.68       84.31     16.13 o 
   0  10  11    19486.20    20388.02    147.25 o 
   1  10  11     1732.66     1939.82     18.80 o 
   2  10  11       10.71        3.30      4.27 o 
   3  10  11      529.70      640.91     15.00 o 
   4  10  11       43.21       30.00      5.62 o 
   5  10  11     3608.74     3378.48     31.49 o 
   6  10  11       49.72       51.29      8.86 o 
   7  10  11       27.28       39.24      9.92 o 
   8  10  11      433.89      407.81     17.28 o 
   9  10  11       38.19       34.05     10.02 o 
  10  10  11      393.14      383.58     16.79 o 
  11  10  11      123.27      111.90     15.13 o 
  12  10  11       74.25       69.41     14.19 o 
   1  11  11     4833.80     5055.38     34.59 o 
   2  11  11      252.31      225.53      7.79 o 
   3  11  11      916.28     1005.83     14.00 o 
   4  11  11     4045.06     4043.20     34.80 o 
   5  11  11     1610.86     1566.79     25.49 o 
   6  11  11     1937.37     1803.62     28.19 o 
   7  11  11     5238.16     5117.32     51.75 o 
   8  11  11       44.18       30.04      9.68 o 
   9  11  11      148.24      163.64     12.88 o 
  10  11  11     1175.61     1203.35     26.98 o 
  11  11  11        3.76        8.79     10.61 o 
  12  11  11        0.43        1.02     12.11 o 
   0  12  11      111.60      109.32      9.51 o 
   1  12  11      468.61      454.81     10.60 o 
   2  12  11      882.15      830.11     13.29 o 
   3  12  11      874.71      852.22     13.47 o 
   4  12  11      283.17      240.82     12.03 o 
   5  12  11      677.79      694.66     18.44 o 
   6  12  11     1017.62      975.49     21.95 o 
   7  12  11     4770.32     4580.86     49.28 o 
   8  12  11      554.90      555.39     18.65 o 
   9  12  11      936.93      945.99     23.93 o 
  10  12  11      658.68      699.16     22.01 o 
  11  12  11       27.56       35.93     11.86 o 
  12  12  11       58.17       59.15     14.66 o 
   1  13  11      570.18      549.90     11.80 o 
   2  13  11       82.61       84.15      6.50 o 
   3  13  11     1796.58     1759.26     24.53 o 
   4  13  11      482.20      581.30     16.67 o 
   5  13  11     1445.36     1470.25     26.10 o 
   6  13  11      255.21      248.37     13.54 o 
   7  13  11     5178.82     5104.01     53.52 o 
   8  13  11       28.58       24.90      9.55 o 
   9  13  11      172.78      199.11     18.04 o 
  10  13  11        9.84        8.96     10.98 o 
  11  13  11      680.79      707.14     28.16 o 
   0  14  11     1792.34     1676.53     27.88 o 
   1  14  11      631.41      618.36     12.79 o 
   2  14  11      866.40      909.24     17.05 o 
   3  14  11       92.13      130.31     10.68 o 
   4  14  11        0.23       -3.99      7.93 o 
   5  14  11      283.97      237.44     13.17 o 
   6  14  11      854.06      817.28     21.34 o 
   7  14  11     1200.21     1182.40     25.77 o 
   8  14  11     2461.19     2425.72     37.03 o 
   9  14  11      191.90      221.25     14.77 o 
  10  14  11       49.09       39.75     11.02 o 
  11  14  11       16.72       30.22     11.42 o 
   1  15  11       16.09       30.31      7.34 o 
   2  15  11       22.20       23.54      7.27 o 
   3  15  11     1103.87     1033.94     22.23 o 
   4  15  11     2093.74     2013.97     30.96 o 
   5  15  11        1.73        1.89      8.28 o 
   6  15  11     1491.93     1526.99     28.71 o 
   7  15  11     3264.04     2936.38     40.89 o 
   8  15  11       12.98       10.45      9.74 o 
   9  15  11     1509.88     1475.29     30.59 o 
  10  15  11      467.54      527.31     26.21 o 
   0  16  11     3370.79     3301.57     65.58 o 
   1  16  11        2.29       13.27      7.18 o 
   2  16  11       17.37       16.48      7.30 o 
   3  16  11      289.55      287.67     14.04 o 
   4  16  11        1.67       14.35      8.82 o 
   5  16  11       93.44       80.64     11.28 o 
   6  16  11       20.90       14.08      9.87 o 
   7  16  11      203.93      186.63     14.13 o 
   8  16  11        0.10       -3.85      9.34 o 
   9  16  11     1545.90     1636.19     33.08 o 
  10  16  11      195.47      196.22     15.74 o 
   1  17  11     3719.19     3892.72     50.01 o 
   2  17  11     1288.82     1093.73     21.79 o 
   3  17  11     3635.71     3543.07     47.76 o 
   4  17  11        6.70       -3.06      8.47 o 
   5  17  11        0.73       -6.10      8.41 o 
   6  17  11       89.25      104.10     12.04 o 
   7  17  11      494.24      524.11     22.09 o 
   8  17  11      204.52      238.67     16.09 o 
   9  17  11      643.22      633.73     22.68 o 
   0  18  11     4981.51     4749.82     71.71 o 
   1  18  11      191.40      223.72     13.70 o 
   2  18  11     2530.44     2383.22     37.50 o 
   3  18  11        0.61       -6.85      8.34 o 
   4  18  11      199.50      232.53     14.29 o 
   5  18  11     1458.88     1381.04     28.40 o 
   6  18  11       37.12       47.85     10.91 o 
   7  18  11       11.98       -9.75      9.75 o 
   8  18  11      623.95      632.81     22.47 o 
   9  18  11        4.25        0.31     11.85 o 
   1  19  11       69.01       44.10      9.91 o 
   2  19  11       24.50       31.54     11.47 o 
   3  19  11      209.83      220.52     16.67 o 
   4  19  11      268.52      211.98     15.27 o 
   5  19  11      101.81       89.04     12.11 o 
   6  19  11      818.42      896.37     24.98 o 
   7  19  11      166.43      129.05     13.94 o 
   8  19  11      292.61      279.31     17.44 o 
   0  20  11       12.37       38.44     14.36 o 
   1  20  11        4.20       -6.98      9.27 o 
   2  20  11        6.93       34.17     11.98 o 
   3  20  11      124.53      127.96     14.85 o 
   4  20  11       32.08       38.77     12.75 o 
   5  20  11       65.70       59.86     12.22 o 
   6  20  11      134.57      131.75     13.98 o 
   7  20  11      144.67      128.94     14.29 o 
   1  21  11      264.37      280.05     20.49 o 
   2  21  11       24.10       24.40     11.49 o 
   3  21  11      406.19      398.67     21.03 o 
   4  21  11      417.02      497.71     39.10 o 
   5  21  11       74.21       34.03     13.01 o 
   6  21  11      270.42      342.99     21.28 o 
   0  22  11       80.86       75.00     19.63 o 
   1  22  11        0.34       14.52     11.55 o 
   2  22  11      141.96      112.79     15.70 o 
   3  22  11       72.52       93.47     15.07 o 
   4  22  11      194.95      173.55     17.67 o 
   5  22  11      202.13      231.37     19.46 o 
   1  23  11      813.85      943.65     30.76 o 
   2  23  11       28.34       74.80     16.81 o 
   3  23  11      554.15      584.43     26.31 o 
   4  23  11       69.08       71.89     15.04 o 
   0  24  11       33.76       17.23     23.84 o 
   0   0  12     5582.49     5828.44     66.29 o 
   1   0  12      184.04      199.33     10.57 o 
   2   0  12     2442.21     3166.37     30.23 o 
   3   0  12     1293.45     1130.87     16.16 o 
   4   0  12      485.69      487.69     10.95 o 
   5   0  12      105.32      275.48     10.43 o 
   6   0  12     1508.61     1390.84     20.00 o 
   7   0  12      292.85      342.83     18.08 o 
   8   0  12      611.79      704.71     26.30 o 
   9   0  12     1400.06     1512.82     37.23 o 
  10   0  12     2605.64     2609.34     51.23 o 
  11   0  12       59.80       31.56     16.40 o 
  12   0  12     1696.75     1732.09     61.07 o 
  13   0  12        2.21        6.14     14.39 o 
   1   1  12     1359.24     1277.88     12.36 o 
   2   1  12       57.64      104.70      5.03 o 
   3   1  12     4367.24     3793.23     24.31 o 
   4   1  12      641.78      761.41      9.15 o 
   5   1  12     4672.13     4894.42     30.22 o 
   6   1  12     1765.68     1807.38     18.34 o 
   7   1  12      208.68      197.33      9.28 o 
   8   1  12      210.44      266.59     12.99 o 
   9   1  12       55.62       53.12     10.27 o 
  10   1  12      733.35      701.04     19.97 o 
  11   1  12      333.30      349.52     16.06 o 
  12   1  12        1.51       -9.09      9.09 o 
  13   1  12      338.53      410.22     22.40 o 
   0   2  12      921.13      894.54     14.82 o 
   1   2  12     1821.95     1514.16     13.65 o 
   2   2  12        4.51       11.05      3.42 o 
   3   2  12      320.50      362.78      9.03 o 
   4   2  12     2959.53     2756.53     24.10 o 
   5   2  12     7405.61     7582.84     49.25 o 
   6   2  12     1563.46     1530.06     19.06 o 
   7   2  12     1618.26     1537.00     20.92 o 
   8   2  12        1.29       -5.16      8.21 o 
   9   2  12      653.33      686.01     19.10 o 
  10   2  12      565.97      545.85     18.07 o 
  11   2  12      579.02      577.36     19.37 o 
  12   2  12      402.03      415.11     18.11 o 
  13   2  12        1.55        5.47     10.57 o 
   1   3  12     5747.56     5479.25     31.91 o 
   2   3  12      409.43      413.31      7.16 o 
   3   3  12    10519.61    10758.16     62.35 o 
   4   3  12      158.90      116.91      6.57 o 
   5   3  12     2979.72     3057.44     27.29 o 
   6   3  12     4461.67     4215.87     40.42 o 
   7   3  12      130.72       74.74      7.33 o 
   8   3  12     6942.88     6605.55     53.09 o 
   9   3  12        0.02       -8.35      8.35 o 
  10   3  12      754.99      701.50     19.95 o 
  11   3  12       48.51       45.93     10.42 o 
  12   3  12        0.16       -1.78      9.68 o 
  13   3  12      169.63      158.36     15.85 o 
   0   4  12     4092.32     3886.63     35.85 o 
   1   4  12      649.13      586.22      9.50 o 
   2   4  12     9628.85     9475.18     50.28 o 
   3   4  12     4218.48     4674.48     34.03 o 
   4   4  12     8341.37     7826.08     50.21 o 
   5   4  12     2740.58     2708.85     25.65 o 
   6   4  12     1492.62     1493.55     20.52 o 
   7   4  12      647.01      619.89     14.13 o 
   8   4  12      811.50      773.03     16.42 o 
   9   4  12     2633.61     2606.10     35.06 o 
  10   4  12       49.64       59.43     10.14 o 
  11   4  12      356.39      354.46     17.26 o 
  12   4  12      106.26      146.05     14.52 o 
  13   4  12        0.29       -2.51     12.06 o 
   1   5  12     1025.95     1058.48     11.83 o 
   2   5  12     2666.42     2774.17     21.94 o 
   3   5  12      557.20      614.71     11.44 o 
   4   5  12       59.93       88.72      6.41 o 
   5   5  12        4.06       -1.00      4.93 o 
   6   5  12      247.15      198.99      8.96 o 
   7   5  12     1433.98     1347.60     19.88 o 
   8   5  12      684.39      631.21     15.46 o 
   9   5  12     4476.23     4455.90     47.07 o 
  10   5  12       16.23       23.25      9.11 o 
  11   5  12      185.70      131.24     13.47 o 
  12   5  12       85.99       64.00     14.98 o 
  13   5  12       49.55       41.10     13.67 o 
   0   6  12     2273.14     2395.96     27.19 o 
   1   6  12      551.51      667.26     12.96 o 
   2   6  12     8329.51     8462.92     46.13 o 
   3   6  12       13.17        7.38      4.48 o 
   4   6  12     1541.97     1476.23     18.43 o 
   5   6  12     1548.76     1592.60     19.93 o 
   6   6  12     5735.95     5574.63     42.89 o 
   7   6  12     3959.18     4079.20     42.56 o 
   8   6  12     5941.18     5878.11     47.32 o 
   9   6  12      407.09      487.59     15.24 o 
  10   6  12       28.52       15.43      9.47 o 
  11   6  12       28.35       45.16     12.05 o 
  12   6  12      125.28      166.87     25.98 o 
  13   6  12       68.47       60.93     15.75 o 
   1   7  12       16.05       51.41      4.96 o 
   2   7  12      205.03      210.16      6.66 o 
   3   7  12     1974.07     2066.18     17.45 o 
   4   7  12        2.67       -2.69      4.92 o 
   5   7  12     1040.43     1136.35     17.12 o 
   6   7  12     5052.17     4485.64     37.94 o 
   7   7  12     2362.57     2229.02     26.78 o 
   8   7  12     1307.23     1324.58     21.28 o 
   9   7  12      263.99      278.50     13.27 o 
  10   7  12      573.66      496.25     23.56 o 
  11   7  12      197.61      186.60     16.19 o 
  12   7  12        0.35       -4.06     10.78 o 
  13   7  12       53.64       27.77     13.41 o 
   0   8  12       10.53        3.16      7.85 o 
   1   8  12       30.24       35.68      4.72 o 
   2   8  12     3575.30     3628.71     26.28 o 
   3   8  12      843.14      880.42     11.70 o 
   4   8  12       33.49       44.21      6.28 o 
   5   8  12        5.78       24.93      6.38 o 
   6   8  12       14.59        3.62      6.30 o 
   7   8  12      643.44      675.11     15.71 o 
   8   8  12     2419.21     2391.24     43.49 o 
   9   8  12     2494.15     2401.77     34.41 o 
  10   8  12     1359.24     1299.12     53.62 o 
  11   8  12      703.11      662.29     25.13 o 
  12   8  12     1260.83     1275.89     34.12 o 
  13   8  12       97.20       67.92     14.91 o 
   1   9  12     2653.71     2684.61     27.44 o 
   2   9  12     1632.69     1685.52     17.10 o 
   3   9  12     1042.59      921.69     13.04 o 
   4   9  12     9778.49     9327.68     60.47 o 
   5   9  12      139.82      136.46      8.56 o 
   6   9  12     4004.39     3896.19     35.60 o 
   7   9  12      202.86      199.41     11.10 o 
   8   9  12       14.65       36.95      9.17 o 
   9   9  12      987.69      898.65     22.20 o 
  10   9  12       49.77       35.22     10.47 o 
  11   9  12       16.00        2.69     10.93 o 
  12   9  12        0.82        9.68     11.72 o 
   0  10  12      572.87      730.01     19.65 o 
   1  10  12        6.85        3.22      4.42 o 
   2  10  12      856.96      855.76     12.87 o 
   3  10  12      708.75      645.44     12.41 o 
   4  10  12       21.92       12.02      6.14 o 
   5  10  12      367.86      379.13     12.34 o 
   6  10  12      106.32       86.00      9.59 o 
   7  10  12        0.33       -3.81      7.90 o 
   8  10  12     2884.67     2837.05     38.11 o 
   9  10  12       90.74      125.96     12.57 o 
  10  10  12      231.79      224.82     15.40 o 
  11  10  12       55.07       55.26     13.64 o 
  12  10  12      699.80      692.01     27.29 o 
   1  11  12       20.17       12.95      6.57 o 
   2  11  12      191.34      228.69      7.88 o 
   3  11  12      246.96      250.37      8.91 o 
   4  11  12      614.12      601.31     13.80 o 
   5  11  12      444.04      386.85     14.49 o 
   6  11  12       56.63       46.14      9.31 o 
   7  11  12       23.27       37.13      9.67 o 
   8  11  12     1476.22     1424.01     27.20 o 
   9  11  12      807.36      750.53     21.58 o 
  10  11  12      127.68       99.75     12.29 o 
  11  11  12       19.41       32.75     13.18 o 
  12  11  12       75.34       57.94     14.94 o 
   0  12  12        2.36       -1.06      7.24 o 
   1  12  12     1140.76     1195.55     15.92 o 
   2  12  12      512.72      453.80     10.78 o 
   3  12  12       48.63       21.27      5.79 o 
   4  12  12     3053.43     2915.69     35.26 o 
   5  12  12      181.18      158.58     11.34 o 
   6  12  12     1142.86     1109.28     23.30 o 
   7  12  12      233.94      221.89     13.49 o 
   8  12  12      507.23      546.76     18.70 o 
   9  12  12        4.65       16.48      9.77 o 
  10  12  12      238.50      232.92     15.08 o 
  11  12  12       50.98       51.93     14.97 o 
   1  13  12     2889.81     2835.16     25.76 o 
   2  13  12        4.67        4.30      5.45 o 
   3  13  12     6361.14     5964.69     64.02 o 
   4  13  12      154.41      171.59     11.75 o 
   5  13  12      353.09      309.33     14.02 o 
   6  13  12     1043.91     1041.16     29.54 o 
   7  13  12        3.77       -4.51      8.48 o 
   8  13  12        9.09       21.10      9.39 o 
   9  13  12      230.36      211.11     14.42 o 
  10  13  12      670.54      641.21     21.78 o 
  11  13  12      642.20      682.36     25.14 o 
   0  14  12     1945.69     2113.44     31.65 o 
   1  14  12      540.13      591.56     12.70 o 
   2  14  12     1133.93     1131.33     18.90 o 
   3  14  12      471.47      505.57     16.27 o 
   4  14  12     2883.03     2842.06     36.38 o 
   5  14  12     2622.30     2458.29     34.53 o 
   6  14  12      678.96      651.62     19.68 o 
   7  14  12      111.36       97.93     11.67 o 
   8  14  12      166.55      157.06     13.48 o 
   9  14  12      157.19      194.51     14.62 o 
  10  14  12       94.12      101.93     13.43 o 
  11  14  12      246.04      255.79     20.39 o 
   1  15  12       89.82       72.42      8.06 o 
   2  15  12      431.61      550.11     15.62 o 
   3  15  12      864.89      897.90     23.26 o 
   4  15  12     1954.37     1723.88     29.13 o 
   5  15  12       59.03       63.54     10.19 o 
   6  15  12       96.12      105.20     11.66 o 
   7  15  12       73.01       55.11     10.90 o 
   8  15  12      588.69      608.47     20.66 o 
   9  15  12       11.83        8.13     10.15 o 
  10  15  12      757.96      764.71     24.45 o 
   0  16  12     6098.29     6270.90     80.75 o 
   1  16  12     3666.82     3571.62     35.63 o 
   2  16  12     4192.49     3948.07     40.70 o 
   3  16  12      182.14      195.00     13.39 o 
   4  16  12     1999.97     2039.56     32.26 o 
   5  16  12      603.81      535.72     18.57 o 
   6  16  12      292.99      303.24     20.33 o 
   7  16  12       25.06       28.36     10.39 o 
   8  16  12        0.50        4.88     10.00 o 
   9  16  12        9.38        6.26     10.34 o 
  10  16  12       53.37       67.94     14.70 o 
   1  17  12      141.44      179.35     12.29 o 
   2  17  12       29.92       19.73      8.97 o 
   3  17  12     2896.45     2782.84     37.71 o 
   4  17  12       83.21       77.13     10.66 o 
   5  17  12      128.64      125.01     12.18 o 
   6  17  12        5.18       12.41      9.41 o 
   7  17  12      120.12      144.91     13.33 o 
   8  17  12      324.24      337.96     17.63 o 
   9  17  12      327.84      407.75     19.55 o 
   0  18  12     1956.20     1821.92     44.44 o 
   1  18  12      716.60      628.93     19.41 o 
   2  18  12      313.89      336.40     18.21 o 
   3  18  12      194.00      240.98     14.08 o 
   4  18  12        2.41        5.91      8.81 o 
   5  18  12       42.37       34.69     10.34 o 
   6  18  12      145.66      156.98     13.51 o 
   7  18  12      175.95      184.19     14.97 o 
   8  18  12      884.12      983.02     26.91 o 
   9  18  12       34.19       51.07     12.51 o 
   1  19  12       62.30       84.73     11.94 o 
   2  19  12      143.72      140.93     14.52 o 
   3  19  12      118.14       90.64     13.78 o 
   4  19  12        1.06       -9.28      9.28 o 
   5  19  12        1.06       -0.04      9.24 o 
   6  19  12       13.96        8.88     14.10 o 
   7  19  12        9.84        8.89     10.35 o 
   8  19  12        3.10        1.58     11.09 o 
   0  20  12      205.46      174.58     19.04 o 
   1  20  12       37.58       38.55     11.89 o 
   2  20  12       36.85       11.46     10.82 o 
   3  20  12        8.03        1.13     10.77 o 
   4  20  12      135.65      129.81     15.74 o 
   5  20  12       39.72       47.12     11.77 o 
   6  20  12      587.55      608.96     22.25 o 
   7  20  12      539.67      625.24     23.17 o 
   1  21  12        3.79        3.41     11.30 o 
   2  21  12       10.43        4.22     11.23 o 
   3  21  12      206.90      212.62     17.75 o 
   4  21  12        0.22      -10.80     10.80 o 
   5  21  12      209.89      232.76     19.06 o 
   6  21  12       49.38       35.29     13.97 o 
   0  22  12      265.38      437.98     38.99 o 
   1  22  12        9.76        3.34     11.83 o 
   2  22  12      648.90      661.92     26.30 o 
   3  22  12       55.40      112.44     19.39 o 
   4  22  12      306.28      311.16     21.02 o 
   5  22  12       40.51       16.87     13.65 o 
   1  23  12      774.45      917.39     35.43 o 
   2  23  12      235.38      228.71     20.86 o 
   3  23  12     1147.52     1275.30     35.89 o 
   1   1  13     4750.00     4058.24     26.03 o 
   2   1  13     5006.95     5735.34     33.30 o 
   3   1  13    16821.23    15839.69     76.18 o 
   4   1  13     1471.82     1573.37     13.85 o 
   5   1  13    19119.78    19287.23    103.23 o 
   6   1  13      499.61      440.98     10.70 o 
   7   1  13        5.59        7.67      7.99 o 
   8   1  13      718.75      701.84     18.74 o 
   9   1  13       32.24       25.07      9.49 o 
  10   1  13      415.23      462.38     17.22 o 
  11   1  13      466.06      439.87     17.94 o 
  12   1  13       12.52       17.48      9.95 o 
  13   1  13      280.63      316.25     19.29 o 
   0   2  13     5574.15     5960.33     50.83 o 
   1   2  13     4499.40     4841.50     29.67 o 
   2   2  13     5415.87     5363.99     31.78 o 
   3   2  13     3895.86     3933.15     25.35 o 
   4   2  13     1586.01     1338.94     16.43 o 
   5   2  13     7090.21     6851.48     48.57 o 
   6   2  13     2889.00     2947.26     28.91 o 
   7   2  13     7589.12     7486.88     56.09 o 
   8   2  13     4928.85     5071.35     49.58 o 
   9   2  13     1048.26      979.40     22.37 o 
  10   2  13      477.33      440.80     20.88 o 
  11   2  13      689.22      634.32     20.31 o 
  12   2  13      620.56      613.00     27.92 o 
  13   2  13        1.23        3.00     10.54 o 
   1   3  13     1845.22     1818.71     17.76 o 
   2   3  13        0.64        5.45      3.14 o 
   3   3  13     3966.77     3724.24     29.35 o 
   4   3  13     1726.97     1834.44     19.95 o 
   5   3  13     1544.14     1556.48     18.96 o 
   6   3  13     1449.16     1496.56     19.39 o 
   7   3  13     2020.44     2027.81     23.80 o 
   8   3  13       61.27       60.95      9.87 o 
   9   3  13      425.07      437.87     17.52 o 
  10   3  13        6.12        4.70      8.56 o 
  11   3  13       30.66       35.90     10.39 o 
  12   3  13      313.80      337.19     23.23 o 
  13   3  13     1084.14     1110.30     33.06 o 
   0   4  13     1703.95     1511.05     20.61 o 
   1   4  13      232.33      232.96      6.39 o 
   2   4  13      451.37      456.20      9.47 o 
   3   4  13     1865.51     2159.51     27.74 o 
   4   4  13        0.06        1.46      4.71 o 
   5   4  13      437.18      376.09     10.41 o 
   6   4  13      287.21      328.27     10.51 o 
   7   4  13      366.31      419.50     12.37 o 
   8   4  13     1690.15     1601.05     26.87 o 
   9   4  13      499.27      518.22     17.24 o 
  10   4  13        3.55       -2.06      8.60 o 
  11   4  13        6.55        1.27      9.11 o 
  12   4  13       96.55       96.10     13.44 o 
  13   4  13       57.22       51.83     14.48 o 
   1   5  13     4956.26     5581.81     33.73 o 
   2   5  13       14.44       25.09      3.78 o 
   3   5  13      902.58      935.29     14.15 o 
   4   5  13      648.00      496.93     12.22 o 
   5   5  13       58.83       53.75      6.23 o 
   6   5  13       46.64       45.99      6.93 o 
   7   5  13      899.41      866.82     17.67 o 
   8   5  13     5307.74     4922.13     45.27 o 
   9   5  13      263.58      292.00     14.56 o 
  10   5  13      479.72      461.03     17.12 o 
  11   5  13     1184.39     1208.84     28.62 o 
  12   5  13        6.74        4.24     13.50 o 
  13   5  13      128.53      137.25     16.74 o 
   0   6  13     1748.82     1562.72     21.82 o 
   1   6  13     1333.24     1689.67     16.67 o 
   2   6  13       25.06       17.96      3.73 o 
   3   6  13        9.95       15.99      5.01 o 
   4   6  13       71.52       58.02      6.23 o 
   5   6  13     2340.52     2346.30     24.98 o 
   6   6  13     1220.09     1148.80     18.24 o 
   7   6  13      790.86      791.51     16.48 o 
   8   6  13      467.11      483.33     14.18 o 
   9   6  13     1409.89     1432.77     26.65 o 
  10   6  13      488.44      531.77     19.58 o 
  11   6  13      217.20      215.16     17.07 o 
  12   6  13       10.53        1.24     10.89 o 
  13   6  13      176.66      196.35     18.03 o 
   1   7  13      403.00      427.62      8.77 o 
   2   7  13      112.55      181.00      6.19 o 
   3   7  13      350.09      413.80      9.53 o 
   4   7  13      189.94      194.24      8.53 o 
   5   7  13      349.56      413.92     11.63 o 
   6   7  13      719.12      780.46     15.51 o 
   7   7  13     4717.14     4553.71     39.91 o 
   8   7  13      183.99      187.13     10.49 o 
   9   7  13        2.45       -4.83      7.79 o 
  10   7  13        0.05       -9.97      9.97 o 
  11   7  13      578.14      552.97     25.65 o 
  12   7  13        2.78       -5.23     10.80 o 
  13   7  13      309.15      313.01     20.74 o 
   0   8  13      561.49      571.04     14.60 o 
   1   8  13     1028.80     1159.85     14.63 o 
   2   8  13      387.16      450.26      9.23 o 
   3   8  13     2319.17     2206.59     21.19 o 
   4   8  13       73.73       78.11      7.05 o 
   5   8  13     2296.38     2356.80     25.89 o 
   6   8  13        5.99        3.75      8.43 o 
   7   8  13     2766.99     2627.73     29.42 o 
   8   8  13      263.67      255.90     12.48 o 
   9   8  13     1951.45     1939.28     33.55 o 
  10   8  13      584.77      554.73     22.88 o 
  11   8  13      379.25      407.99     24.66 o 
  12   8  13       69.69       86.13     14.63 o 
   1   9  13     1224.81     1170.34     14.57 o 
   2   9  13      940.87     1011.90     13.61 o 
   3   9  13     3508.78     3442.84     28.40 o 
   4   9  13       23.50       21.06      6.21 o 
   5   9  13     1715.95     1673.49     22.05 o 
   6   9  13     2165.77     2080.76     25.50 o 
   7   9  13     3109.95     3106.60     34.95 o 
   8   9  13     1779.51     1669.08     28.36 o 
   9   9  13        0.64       -4.95      8.68 o 
  10   9  13      144.65      104.57     14.48 o 
  11   9  13      492.45      468.27     22.58 o 
  12   9  13      120.01      157.28     16.64 o 
   0  10  13     3380.07     3947.48     41.91 o 
   1  10  13     1777.08     1728.79     18.44 o 
   2  10  13      189.51      217.38      8.44 o 
   3  10  13     6435.28     6381.94     55.64 o 
   4  10  13      875.18      824.67     15.88 o 
   5  10  13      107.40       75.90      8.31 o 
   6  10  13     2479.58     2526.86     30.69 o 
   7  10  13      986.11      966.50     22.38 o 
   8  10  13      101.17      122.00     11.50 o 
   9  10  13       65.25       67.68     11.00 o 
  10  10  13       12.16        3.93     11.38 o 
  11  10  13      273.83      298.11     21.42 o 
  12  10  13      286.64      275.87     20.25 o 
   1  11  13       37.44       33.85      5.44 o 
   2  11  13     1349.52     1348.67     16.53 o 
   3  11  13     1834.69     1730.15     22.00 o 
   4  11  13     1813.72     1741.09     22.62 o 
   5  11  13     8710.71     8232.14     67.63 o 
   6  11  13      104.80      105.63     10.50 o 
   7  11  13      828.40      802.38     20.89 o 
   8  11  13      304.28      298.60     14.95 o 
   9  11  13       14.63       16.14      9.69 o 
  10  11  13      427.58      428.02     19.54 o 
  11  11  13      268.31      333.52     21.00 o 
  12  11  13       27.87       30.00     13.60 o 
   0  12  13       29.93       21.65      7.99 o 
   1  12  13      195.78      183.46      8.51 o 
   2  12  13     1267.60     1300.40     16.89 o 
   3  12  13      546.94      554.12     13.67 o 
   4  12  13     1414.93     1416.29     24.79 o 
   5  12  13     1199.17     1113.14     22.90 o 
   6  12  13        9.04        0.10      8.38 o 
   7  12  13     1461.18     1429.65     27.12 o 
   8  12  13      192.14      230.37     13.96 o 
   9  12  13     2338.61     2346.46     36.85 o 
  10  12  13       13.31       19.48     10.27 o 
  11  12  13       29.84       -2.61     18.43 o 
   1  13  13       20.40       31.85      6.20 o 
   2  13  13      205.15      212.24     14.51 o 
   3  13  13      589.71      628.67     17.69 o 
   4  13  13      437.15      426.36     15.38 o 
   5  13  13      250.23      242.72     13.22 o 
   6  13  13      505.82      575.39     18.50 o 
   7  13  13      377.55      361.49     16.04 o 
   8  13  13        4.86       22.52      9.35 o 
   9  13  13      511.06      511.88     22.10 o 
  10  13  13       19.63       16.23     10.40 o 
  11  13  13      257.53      252.80     19.85 o 
   0  14  13      103.82      120.28     11.02 o 
   1  14  13      211.38      220.22      9.11 o 
   2  14  13      101.25       88.62      8.94 o 
   3  14  13       24.85       19.30      8.35 o 
   4  14  13      462.25      472.02     16.78 o 
   5  14  13      328.28      281.63     14.06 o 
   6  14  13      538.89      491.92     17.75 o 
   7  14  13       64.99       71.06     11.03 o 
   8  14  13      698.01      639.56     20.83 o 
   9  14  13      507.71      506.75     28.28 o 
  10  14  13        1.98       -9.62      9.62 o 
  11  14  13       48.31       24.94     20.31 o 
   1  15  13      107.50       91.91      8.55 o 
   2  15  13        1.36       -3.34      7.20 o 
   3  15  13      384.49      409.79     15.46 o 
   4  15  13      268.65      271.97     14.05 o 
   5  15  13      557.10      599.99     19.03 o 
   6  15  13      736.56      756.71     21.72 o 
   7  15  13       13.42       17.46      9.75 o 
   8  15  13        0.88       -5.84      9.38 o 
   9  15  13     1157.78     1196.01     32.90 o 
  10  15  13       25.64       46.82     15.17 o 
   0  16  13      739.51      787.21     28.44 o 
   1  16  13      443.63      517.94     14.78 o 
   2  16  13     1719.43     1640.20     27.99 o 
   3  16  13       26.32       35.58     10.03 o 
   4  16  13      921.95      983.65     23.38 o 
   5  16  13     1104.80     1102.89     24.99 o 
   6  16  13      524.96      515.92     19.27 o 
   7  16  13      195.82      217.07     14.61 o 
   8  16  13        9.13       17.28     10.15 o 
   9  16  13        6.72       27.94     14.39 o 
  10  16  13       17.51       12.41     11.61 o 
   1  17  13      773.66      675.70     21.00 o 
   2  17  13      233.11      259.82     18.12 o 
   3  17  13       39.02       48.46     10.00 o 
   4  17  13      434.04      368.15     16.27 o 
   5  17  13      119.18      115.67     13.73 o 
   6  17  13        2.05        2.87      9.05 o 
   7  17  13       12.48       11.74     10.29 o 
   8  17  13       40.93       30.89     11.21 o 
   9  17  13      484.41      555.86     21.99 o 
   0  18  13        5.40       24.21     13.77 o 
   1  18  13      934.97      849.19     23.67 o 
   2  18  13      110.75       77.20     13.14 o 
   3  18  13      140.60      149.71     13.45 o 
   4  18  13        0.49       -3.53      8.98 o 
   5  18  13        2.50       -9.10      9.10 o 
   6  18  13      105.35      109.50     12.59 o 
   7  18  13        1.31        0.12      9.73 o 
   8  18  13       24.80       28.37     11.39 o 
   1  19  13      705.81      807.82     33.42 o 
   2  19  13        0.26        7.22     10.08 o 
   3  19  13     1711.34     1878.41     41.36 o 
   4  19  13      791.23      716.12     23.66 o 
   5  19  13      285.85      318.00     17.76 o 
   6  19  13      501.21      493.76     19.90 o 
   7  19  13       52.04       31.25     11.65 o 
   8  19  13       10.09       16.12     11.47 o 
   0  20  13      259.26      277.79     25.93 o 
   1  20  13       60.74       14.36     11.34 o 
   2  20  13        0.95        0.30     10.51 o 
   3  20  13        0.84       -0.28     10.70 o 
   4  20  13       58.63       46.85     13.05 o 
   5  20  13      105.81      114.24     14.49 o 
   6  20  13       14.04       25.10     11.44 o 
   7  20  13      724.23      759.21     33.70 o 
   1  21  13      892.92      893.86     28.69 o 
   2  21  13       26.54       16.19     11.96 o 
   3  21  13      624.83      629.71     31.54 o 
   4  21  13       68.50       95.11     15.39 o 
   5  21  13     1352.67     1326.86     36.03 o 
   6  21  13      149.77      187.18     25.40 o 
   0  22  13      634.56      655.53     61.74 o 
   1  22  13       11.66       12.90     13.45 o 
   2  22  13       45.71       49.97     13.68 o 
   3  22  13      173.12      147.09     17.00 o 
   4  22  13       52.30       36.52     14.36 o 
   1  23  13       19.15       34.71     19.72 o 
   2  23  13        0.20       -3.09     11.13 o 
   0   0  14    27893.76    30421.47    272.64 o 
   1   0  14     6319.40     6126.81     50.47 o 
   2   0  14     4675.99     4765.73     42.01 o 
   3   0  14     3251.08     3026.14     30.75 o 
   4   0  14     1696.03     1506.62     21.96 o 
   5   0  14      647.72      607.89     13.13 o 
   6   0  14      320.16      234.51     15.61 o 
   7   0  14      107.95      123.15     14.78 o 
   8   0  14     2085.75     1917.29     41.73 o 
   9   0  14       63.14      111.68     16.04 o 
  10   0  14      383.10      408.95     25.43 o 
  11   0  14      590.75      610.78     28.76 o 
  12   0  14      266.65      290.68     23.36 o 
  13   0  14      213.76      200.80     22.33 o 
   1   1  14     1235.77     1067.68     12.15 o 
   2   1  14     7755.80     8242.89     44.78 o 
   3   1  14     5283.94     5228.58     36.48 o 
   4   1  14     1301.49     1274.07     13.81 o 
   5   1  14      121.54      112.88      6.62 o 
   6   1  14       67.70       78.15      7.25 o 
   7   1  14     1084.33     1074.45     21.39 o 
   8   1  14     6535.20     6523.29     58.70 o 
   9   1  14      269.66      283.81     14.23 o 
  10   1  14      189.39      182.55     12.88 o 
  11   1  14      196.48      233.95     18.22 o 
  12   1  14        1.23       -0.12     12.74 o 
  13   1  14      597.26      629.53     23.01 o 
   0   2  14    11401.52    11509.12     82.95 o 
   1   2  14     3223.56     3226.46     24.70 o 
   2   2  14      169.22      238.43      6.34 o 
   3   2  14      572.45      676.20      9.04 o 
   4   2  14     1713.97     1507.28     17.81 o 
   5   2  14       55.56       88.22      6.97 o 
   6   2  14     4029.48     4076.21     34.11 o 
   7   2  14     6082.52     5862.37     53.01 o 
   8   2  14      257.55      235.71     13.27 o 
   9   2  14     1058.35     1003.32     28.15 o 
  10   2  14        5.89        0.37      8.71 o 
  11   2  14      145.83      104.66     12.10 o 
  12   2  14      730.07      807.95     23.62 o 
  13   2  14       52.08       28.34     11.83 o 
   1   3  14     8850.08     8661.06     46.99 o 
   2   3  14     1860.37     1874.57     16.94 o 
   3   3  14      353.26      224.02      7.87 o 
   4   3  14     2835.92     2562.74     24.31 o 
   5   3  14     1934.07     1895.45     21.31 o 
   6   3  14     1620.66     1759.78     25.47 o 
   7   3  14      102.96      146.92      9.70 o 
   8   3  14     2007.44     1938.96     31.48 o 
   9   3  14     1429.08     1456.72     28.75 o 
  10   3  14       52.59       74.50     10.89 o 
  11   3  14      775.48      798.47     22.53 o 
  12   3  14       17.09       19.14     10.57 o 
  13   3  14      922.21     1041.17     38.67 o 
   0   4  14     7101.89     7350.00     58.82 o 
   1   4  14     2226.20     2311.65     19.00 o 
   2   4  14      131.31       95.50      5.63 o 
   3   4  14      240.95      282.74      8.70 o 
   4   4  14     1612.24     1766.60     20.28 o 
   5   4  14      325.90      238.88      9.05 o 
   6   4  14      506.48      480.02     12.49 o 
   7   4  14     4046.41     3933.08     38.27 o 
   8   4  14     3189.01     3007.25     37.32 o 
   9   4  14       11.09       13.97      8.79 o 
  10   4  14     1394.53     1363.59     35.02 o 
  11   4  14      818.91      751.94     22.30 o 
  12   4  14      128.50      101.68     13.39 o 
  13   4  14      164.87      184.01     18.41 o 
   1   5  14     2730.85     2800.24     23.52 o 
   2   5  14       54.12       60.94      4.63 o 
   3   5  14      964.60     1025.81     15.33 o 
   4   5  14      277.01      230.73      8.89 o 
   5   5  14        9.26        4.28      5.80 o 
   6   5  14      283.94      293.41     10.58 o 
   7   5  14      850.57      900.04     17.33 o 
   8   5  14      186.16      218.61     13.25 o 
   9   5  14     2273.75     2166.01     32.59 o 
  10   5  14      460.06      494.34     17.90 o 
  11   5  14        0.43      -10.50     10.50 o 
  12   5  14        0.35       -5.02     10.76 o 
  13   5  14      121.93      125.96     16.82 o 
   0   6  14     1121.42     1014.40     17.97 o 
   1   6  14      883.55      935.36     15.01 o 
   2   6  14       88.48       86.78      5.52 o 
   3   6  14     1588.84     1636.92     19.71 o 
   4   6  14     2067.40     1890.04     21.84 o 
   5   6  14     3678.46     3759.83     33.45 o 
   6   6  14     2368.13     2371.86     26.56 o 
   7   6  14      213.59      245.72     10.78 o 
   8   6  14     1309.71     1349.65     23.19 o 
   9   6  14      224.02      251.61     13.85 o 
  10   6  14     1110.29     1062.41     26.58 o 
  11   6  14        5.04       13.14     11.80 o 
  12   6  14      268.02      267.95     20.58 o 
  13   6  14       16.19       13.11     12.74 o 
   1   7  14      163.43      149.58      6.21 o 
   2   7  14      818.19     1026.33     12.94 o 
   3   7  14    12391.24    12319.51     73.30 o 
   4   7  14       35.51       28.82      6.17 o 
   5   7  14       98.60      118.35      8.14 o 
   6   7  14     1619.56     1791.69     23.24 o 
   7   7  14      814.80      713.98     16.22 o 
   8   7  14      146.27      162.49     12.18 o 
   9   7  14        6.48       16.07     10.15 o 
  10   7  14       59.77       55.95     12.78 o 
  11   7  14      484.38      490.51     22.48 o 
  12   7  14        8.90        0.84     11.07 o 
   0   8  14     2295.16     2296.74     34.59 o 
   1   8  14     2454.44     2501.33     21.57 o 
   2   8  14      183.23      118.21      6.09 o 
   3   8  14     8741.47     8838.37     53.56 o 
   4   8  14        6.28       19.08      5.98 o 
   5   8  14      640.97      618.40     14.38 o 
   6   8  14     4567.52     4630.36     39.86 o 
   7   8  14      754.64      721.55     20.66 o 
   8   8  14     2453.75     2381.10     31.28 o 
   9   8  14      127.92      138.37     12.73 o 
  10   8  14      697.94      819.11     26.91 o 
  11   8  14       28.95       42.13     12.35 o 
  12   8  14      495.46      549.34     24.97 o 
   1   9  14       33.65       36.11      5.13 o 
   2   9  14     2362.92     2442.92     22.77 o 
   3   9  14      940.57     1118.45     17.46 o 
   4   9  14     1426.42     1299.46     19.23 o 
   5   9  14     1724.46     1640.80     22.46 o 
   6   9  14     2789.32     2771.96     30.20 o 
   7   9  14       19.89       23.42      9.04 o 
   8   9  14       10.16       21.89      9.30 o 
   9   9  14      776.78      692.22     22.26 o 
  10   9  14      955.69      972.76     31.29 o 
  11   9  14       47.35       34.40     12.06 o 
  12   9  14        0.39        8.37     12.10 o 
   0  10  14      357.22      368.39     18.04 o 
   1  10  14      623.73      644.26     11.84 o 
   2  10  14      729.48      776.35     12.71 o 
   3  10  14     2887.21     2882.82     28.94 o 
   4  10  14     3491.61     3656.56     35.58 o 
   5  10  14      566.45      549.15     14.00 o 
   6  10  14     1569.13     1507.64     24.07 o 
   7  10  14     3464.21     3483.30     41.65 o 
   8  10  14        4.31       22.59      9.37 o 
   9  10  14      113.40      118.23     12.24 o 
  10  10  14      407.88      382.22     20.86 o 
  11  10  14      603.79      605.30     27.23 o 
  12  10  14      381.70      406.32     23.31 o 
   1  11  14      738.61      729.83     12.90 o 
   2  11  14      727.96      686.87     12.53 o 
   3  11  14     2743.18     2638.31     28.10 o 
   4  11  14      504.52      499.96     13.58 o 
   5  11  14       75.86       81.16     10.01 o 
   6  11  14      709.50      655.19     25.19 o 
   7  11  14      188.34      218.19     13.14 o 
   8  11  14     1386.53     1247.97     25.89 o 
   9  11  14      684.19      695.05     23.57 o 
  10  11  14       18.93       36.95     12.78 o 
  11  11  14       67.00       88.17     15.07 o 
   0  12  14      464.66      472.11     16.06 o 
   1  12  14      353.87      379.82     10.37 o 
   2  12  14        1.87       -0.79      5.99 o 
   3  12  14       13.75       22.04      6.85 o 
   4  12  14      614.29      609.18     17.33 o 
   5  12  14      506.92      465.75     18.01 o 
   6  12  14      982.51      998.54     22.60 o 
   7  12  14       62.72       62.17     10.40 o 
   8  12  14       10.27        7.95      9.54 o 
   9  12  14        6.52       -3.47      9.42 o 
  10  12  14       14.77       15.84     12.98 o 
  11  12  14      109.88       87.21     15.28 o 
   1  13  14     1259.20     1246.53     17.35 o 
   2  13  14      721.79      734.37     15.37 o 
   3  13  14     2226.68     2252.56     31.39 o 
   4  13  14      167.51      137.79     11.10 o 
   5  13  14      591.06      524.53     17.28 o 
   6  13  14      499.70      436.12     16.56 o 
   7  13  14      121.14      142.86     12.31 o 
   8  13  14     1158.66     1161.17     26.30 o 
   9  13  14       18.01       39.43     10.94 o 
  10  13  14       35.58       27.85     11.58 o 
  11  13  14      138.97      138.46     17.15 o 
   0  14  14     6942.12     6904.82     66.05 o 
   1  14  14      881.26      994.29     16.32 o 
   2  14  14     2092.75     2061.00     45.72 o 
   3  14  14      361.21      393.25     15.17 o 
   4  14  14      649.87      658.71     18.93 o 
   5  14  14      468.82      439.04     16.71 o 
   6  14  14      680.81      678.53     20.40 o 
   7  14  14     1686.97     1706.24     30.97 o 
   8  14  14      286.62      292.43     15.79 o 
   9  14  14       85.23       82.27     12.67 o 
  10  14  14      248.89      180.36     15.16 o 
   1  15  14      206.62      174.51     10.22 o 
   2  15  14      515.19      545.43     17.13 o 
   3  15  14        6.17       -1.18      8.27 o 
   4  15  14     1201.35     1166.56     24.47 o 
   5  15  14       93.93      108.86     11.35 o 
   6  15  14      287.68      328.96     16.11 o 
   7  15  14        5.30       -0.52      9.72 o 
   8  15  14      434.26      430.08     18.73 o 
   9  15  14      154.12      148.69     14.22 o 
  10  15  14        0.10       -7.83     10.85 o 
   0  16  14     2848.39     2663.78     49.53 o 
   1  16  14      152.73      182.75     11.31 o 
   2  16  14     1222.98     1310.80     25.61 o 
   3  16  14      169.54      197.81     12.68 o 
   4  16  14       14.56       31.76      9.75 o 
   5  16  14       17.23       14.85      9.39 o 
   6  16  14     1516.75     1375.70     28.56 o 
   7  16  14      505.35      483.71     19.31 o 
   8  16  14        7.31       -6.27      9.70 o 
   9  16  14      353.08      404.05     20.99 o 
   1  17  14     2496.19     2640.32     43.03 o 
   2  17  14      640.35      635.02     19.35 o 
   3  17  14      401.84      459.81     17.33 o 
   4  17  14       32.37       26.59      9.60 o 
   5  17  14     1253.27     1192.51     26.56 o 
   6  17  14       81.61       91.47     14.61 o 
   7  17  14      865.11      798.48     24.07 o 
   8  17  14        9.05       -2.81     10.58 o 
   9  17  14      379.47      478.77     21.70 o 
   0  18  14      774.05      806.38     30.22 o 
   1  18  14        0.23       20.31     10.71 o 
   2  18  14      728.18      717.58     24.65 o 
   3  18  14        1.25       -2.22      9.23 o 
   4  18  14       74.46       92.75     11.65 o 
   5  18  14      263.52      221.91     14.78 o 
   6  18  14      160.73      186.90     14.64 o 
   7  18  14      877.09      804.78     24.74 o 
   8  18  14      235.19      228.71     17.12 o 
   1  19  14      272.51      367.73     19.33 o 
   2  19  14       28.15       11.87     11.13 o 
   3  19  14      794.27      849.57     31.42 o 
   4  19  14        1.81        1.91     10.11 o 
   5  19  14       23.53       -1.31      9.99 o 
   6  19  14      911.01      928.22     25.72 o 
   7  19  14      171.28      167.77     15.16 o 
   0  20  14        5.10       17.54     22.23 o 
   1  20  14      446.71      446.00     21.14 o 
   2  20  14      821.04      786.82     30.17 o 
   3  20  14       39.17       61.80     13.46 o 
   4  20  14     1527.85     1448.48     35.94 o 
   5  20  14      511.57      590.44     23.36 o 
   6  20  14      507.25      542.81     21.62 o 
   1  21  14      522.46      586.20     26.92 o 
   2  21  14      161.63      133.19     15.40 o 
   3  21  14      422.86      401.19     21.73 o 
   4  21  14        0.05       -8.40     13.87 o 
   5  21  14       32.49       18.61     12.85 o 
   0  22  14      317.62      250.12     72.44 o 
   1  22  14      277.72      261.08     23.41 o 
   2  22  14       22.49       12.47     12.20 o 
   3  22  14       34.02       28.21     14.14 o 
   4  22  14      384.62      388.93     22.58 o 
   1  23  14      207.47      157.21     21.69 o 
   1   1  15     1479.18     1731.32     16.14 o 
   2   1  15     3558.64     3852.79     29.29 o 
   3   1  15     1464.96     1603.95     18.20 o 
   4   1  15     1086.31     1066.23     11.85 o 
   5   1  15       21.78       21.94      5.12 o 
   6   1  15       53.34       59.41      8.42 o 
   7   1  15     1437.27     1194.62     22.74 o 
   8   1  15      120.71      114.49     11.27 o 
   9   1  15       28.92       17.12      8.88 o 
  10   1  15       77.02       47.56     10.35 o 
  11   1  15     1751.19     1815.98     32.81 o 
  12   1  15        2.58       -9.00      9.00 o 
  13   1  15      360.15      416.21     19.86 o 
   0   2  15     1413.84     1549.92     28.59 o 
   1   2  15     7542.12     8338.67     45.97 o 
   2   2  15      822.83     1005.88     15.55 o 
   3   2  15      136.46      180.12      6.56 o 
   4   2  15      209.18      208.03      7.90 o 
   5   2  15      441.25      402.00     10.58 o 
   6   2  15      777.12      769.64     15.83 o 
   7   2  15     2040.45     1898.44     32.65 o 
   8   2  15      501.59      394.89     15.53 o 
   9   2  15        5.64       10.44      8.54 o 
  10   2  15       82.25      106.25     11.42 o 
  11   2  15      445.16      461.21     18.73 o 
  12   2  15        8.32       -0.98     10.11 o 
  13   2  15       55.00       85.32     15.09 o 
   1   3  15     8311.71     8099.56     45.19 o 
   2   3  15      174.49      171.67      8.87 o 
   3   3  15       53.04       20.41      4.19 o 
   4   3  15      149.87      140.32      7.78 o 
   5   3  15     3163.30     2946.61     29.14 o 
   6   3  15     1178.98     1048.65     18.30 o 
   7   3  15      915.28      947.13     21.00 o 
   8   3  15        2.80       -0.69      8.00 o 
   9   3  15       24.97       11.14      8.81 o 
  10   3  15     1553.34     1359.59     27.44 o 
  11   3  15      971.70      926.40     24.06 o 
  12   3  15        0.14       -9.64      9.64 o 
  13   3  15       23.27       27.13     13.47 o 
   0   4  15      149.49      100.64     12.03 o 
   1   4  15      440.67      371.88     11.20 o 
   2   4  15      280.51      353.30      8.17 o 
   3   4  15       25.91       58.40      5.97 o 
   4   4  15        0.47       12.82      5.37 o 
   5   4  15      177.18      162.66     10.92 o 
   6   4  15        5.45       -1.08      5.74 o 
   7   4  15     8023.89     7802.41     59.60 o 
   8   4  15     1725.77     1724.32     31.11 o 
   9   4  15     1362.51     1271.25     27.54 o 
  10   4  15      464.13      419.82     17.44 o 
  11   4  15       87.43       83.88     12.30 o 
  12   4  15       41.87       39.44     12.26 o 
  13   4  15      132.61      126.76     17.91 o 
   1   5  15     8665.47     8116.82     45.93 o 
   2   5  15       83.28       58.41      5.06 o 
   3   5  15     7477.68     6979.27     47.67 o 
   4   5  15      444.43      508.58     11.93 o 
   5   5  15      918.46      987.52     16.51 o 
   6   5  15      195.23      167.08      9.33 o 
   7   5  15       15.07       20.38      9.42 o 
   8   5  15       41.69       55.17      9.72 o 
   9   5  15     1435.19     1370.22     26.60 o 
  10   5  15      226.28      257.95     16.96 o 
  11   5  15      227.50      222.27     16.02 o 
  12   5  15       15.47        4.23     12.39 o 
  13   5  15      457.77      463.07     34.84 o 
   0   6  15     1570.19     1599.50     23.27 o 
   1   6  15     1326.96     1290.18     14.82 o 
   2   6  15     2467.64     2362.21     21.74 o 
   3   6  15      554.29      614.93     13.00 o 
   4   6  15      206.37      209.06      8.84 o 
   5   6  15     4444.99     4248.82     36.36 o 
   6   6  15     1481.74     1532.68     25.57 o 
   7   6  15     3229.89     3007.24     31.61 o 
   8   6  15      142.92      159.42     12.05 o 
   9   6  15     1062.13     1076.74     23.84 o 
  10   6  15       15.28       39.87     11.06 o 
  11   6  15      454.41      469.35     22.12 o 
  12   6  15        3.42        7.23     12.03 o 
   1   7  15     1751.58     1630.69     16.99 o 
   2   7  15      221.10      223.74      7.22 o 
   3   7  15      326.74      340.46     11.17 o 
   4   7  15     1263.92     1244.96     18.42 o 
   5   7  15     4438.16     4228.24     38.74 o 
   6   7  15       15.63        7.92      6.95 o 
   7   7  15     1180.28     1197.40     20.43 o 
   8   7  15      235.19      215.30     11.90 o 
   9   7  15      987.51      983.09     29.39 o 
  10   7  15       19.67       20.08     11.73 o 
  11   7  15      703.03      777.37     26.93 o 
  12   7  15       83.89       77.82     15.58 o 
   0   8  15      117.31      114.57      8.89 o 
   1   8  15        0.17        1.16      4.38 o 
   2   8  15      264.51      258.64      8.19 o 
   3   8  15      781.88      720.50     14.42 o 
   4   8  15       40.09       22.66      6.49 o 
   5   8  15     5361.71     5513.12     44.14 o 
   6   8  15      226.95      248.26     11.09 o 
   7   8  15     1621.32     1531.11     23.09 o 
   8   8  15        3.57        5.86      7.80 o 
   9   8  15     1161.70     1178.27     30.79 o 
  10   8  15      146.44      140.30     14.96 o 
  11   8  15      215.46      218.15     17.76 o 
  12   8  15       30.01       27.90     12.52 o 
   1   9  15      325.50      390.12      9.57 o 
   2   9  15      298.36      358.05      9.61 o 
   3   9  15      265.41      281.64     10.43 o 
   4   9  15     1360.87     1312.90     19.82 o 
   5   9  15      982.27     1021.06     18.17 o 
   6   9  15       52.39       44.38      8.01 o 
   7   9  15      483.98      432.61     14.84 o 
   8   9  15     1548.88     1555.65     27.72 o 
   9   9  15     3017.33     2796.06     48.22 o 
  10   9  15      311.86      350.41     20.94 o 
  11   9  15     1417.98     1483.41     36.56 o 
  12   9  15       77.26       71.14     14.73 o 
   0  10  15       36.34       10.86      7.17 o 
   1  10  15      277.55      227.24      8.17 o 
   2  10  15       21.21        9.94      5.64 o 
   3  10  15     3651.79     3673.90     33.89 o 
   4  10  15      499.40      554.61     14.09 o 
   5  10  15     1229.30     1145.19     19.21 o 
   6  10  15     1900.20     1772.64     26.32 o 
   7  10  15        0.65       10.22      8.98 o 
   8  10  15      117.63       88.09     10.96 o 
   9  10  15      167.06      180.85     14.63 o 
  10  10  15      241.73      258.82     18.33 o 
  11  10  15      137.66      106.26     15.35 o 
  12  10  15       23.64      -32.93     32.93 o 
   1  11  15       41.45       53.24      6.12 o 
   2  11  15     2299.25     2306.07     24.13 o 
   3  11  15      467.83      547.73     16.05 o 
   4  11  15      163.65      142.87      9.30 o 
   5  11  15      896.36      943.96     19.52 o 
   6  11  15      432.41      457.03     17.55 o 
   7  11  15       10.77       20.54      9.71 o 
   8  11  15      247.36      262.00     16.91 o 
   9  11  15     1595.85     1598.11     44.54 o 
  10  11  15        1.16      -12.60     12.60 o 
  11  11  15      107.30      114.93     16.21 o 
   0  12  15        6.52       12.91      8.27 o 
   1  12  15       34.09       18.03      5.86 o 
   2  12  15      424.94      473.17     17.23 o 
   3  12  15        7.19       15.93      6.89 o 
   4  12  15      397.48      387.32     14.82 o 
   5  12  15     2292.50     2309.91     33.15 o 
   6  12  15       37.96       25.11      9.20 o 
   7  12  15      441.79      437.46     18.01 o 
   8  12  15      768.54      733.77     21.33 o 
   9  12  15      131.61      126.45     12.99 o 
  10  12  15       10.15        2.68     11.24 o 
  11  12  15        0.44        4.85     12.61 o 
   1  13  15     2695.52     2644.91     25.70 o 
   2  13  15      503.31      495.47     13.72 o 
   3  13  15      681.24      626.77     17.79 o 
   4  13  15       12.57        2.06      8.37 o 
   5  13  15     1879.51     1834.45     30.18 o 
   6  13  15       95.57       61.53     10.48 o 
   7  13  15      254.60      274.28     14.83 o 
   8  13  15       14.05        8.85      9.47 o 
   9  13  15      651.35      654.53     21.81 o 
  10  13  15       17.06        9.10     12.73 o 
   0  14  15      205.48      244.48     13.72 o 
   1  14  15      121.50       96.49     10.45 o 
   2  14  15      389.69      446.96     15.65 o 
   3  14  15       11.56       10.57      8.20 o 
   4  14  15       21.30       24.02      8.85 o 
   5  14  15     1535.64     1538.88     28.35 o 
   6  14  15      580.94      591.08     20.22 o 
   7  14  15      619.52      561.93     19.77 o 
   8  14  15        9.91       17.57      9.56 o 
   9  14  15      708.12      758.28     27.70 o 
  10  14  15        1.53      -10.26     10.26 o 
   1  15  15     6978.72     6999.82     75.33 o 
   2  15  15     1006.04      944.67     21.90 o 
   3  15  15     3925.40     3793.23     43.86 o 
   4  15  15      347.22      297.73     17.19 o 
   5  15  15     1652.73     1582.34     29.21 o 
   6  15  15      685.08      663.02     20.75 o 
   7  15  15      214.01      230.95     14.92 o 
   8  15  15      155.85      126.04     13.05 o 
   9  15  15       46.32       50.01     11.99 o 
  10  15  15        8.82        3.13     11.93 o 
   0  16  15     3210.76     3186.62     63.21 o 
   1  16  15      206.28      194.35     12.59 o 
   2  16  15       97.72      105.10     10.99 o 
   3  16  15     1474.65     1432.01     27.19 o 
   4  16  15       35.11       28.15      9.16 o 
   5  16  15       69.69       65.02     11.05 o 
   6  16  15        0.96        9.12      9.52 o 
   7  16  15      474.23      504.95     19.60 o 
   8  16  15      105.19      123.13     13.58 o 
   9  16  15        0.09       14.59     10.98 o 
   1  17  15     2915.17     2813.36     44.82 o 
   2  17  15      560.26      553.89     18.42 o 
   3  17  15       53.29      107.60     11.59 o 
   4  17  15      434.11      483.28     18.18 o 
   5  17  15       72.52       81.16     11.59 o 
   6  17  15        0.19        9.59      9.74 o 
   7  17  15      294.14      317.13     17.41 o 
   8  17  15        1.67       -9.65     10.11 o 
   0  18  15        4.49        5.51     16.43 o 
   1  18  15      490.63      448.89     20.17 o 
   2  18  15       40.18       40.50     11.71 o 
   3  18  15      103.49      114.49     12.03 o 
   4  18  15      397.20      434.09     17.97 o 
   5  18  15      856.14      861.27     24.04 o 
   6  18  15       95.28      145.47     13.81 o 
   7  18  15      900.57     1020.28     27.51 o 
   8  18  15       27.33       16.14     11.72 o 
   1  19  15      354.95      296.48     18.45 o 
   2  19  15        1.74       -8.41     10.36 o 
   3  19  15       46.93       35.96     12.48 o 
   4  19  15      130.50      104.55     13.38 o 
   5  19  15       82.44       99.43     13.25 o 
   6  19  15      101.06      125.02     13.95 o 
   7  19  15        0.38        2.69     10.91 o 
   0  20  15        2.34       22.52     19.38 o 
   1  20  15       20.96       18.59     12.55 o 
   2  20  15        0.06       -2.69     10.92 o 
   3  20  15       89.49       92.20     14.15 o 
   4  20  15      216.59      224.20     19.68 o 
   5  20  15      128.91      143.58     15.09 o 
   6  20  15      124.19      164.94     17.22 o 
   1  21  15       28.60       58.99     16.45 o 
   2  21  15       12.49        1.35     11.41 o 
   3  21  15       21.89       31.37     12.70 o 
   4  21  15      227.40      261.78     19.38 o 
   5  21  15      371.54      398.07     22.93 o 
   0  22  15      203.38      218.65     55.97 o 
   1  22  15        4.56       27.80     15.74 o 
   2  22  15       71.68      138.74     20.79 o 
   3  22  15      159.19      155.52     17.09 o 
   0   0  16     3985.14     2718.37     43.36 o 
   1   0  16     4876.08     5357.61     47.52 o 
   2   0  16    10151.28     9426.24     72.34 o 
   3   0  16       76.78      129.44      8.07 o 
   4   0  16     2743.97     2507.99     28.73 o 
   5   0  16     5606.31     5205.65     66.87 o 
   6   0  16     4376.71     4510.31     63.17 o 
   7   0  16      536.89      442.65     22.81 o 
   8   0  16      878.58      860.35     29.42 o 
   9   0  16     1020.11     1037.17     33.54 o 
  10   0  16      142.24      171.57     18.91 o 
  11   0  16      559.96      766.97     32.07 o 
  12   0  16       42.79       42.36     16.47 o 
  13   0  16      211.02      228.93     23.54 o 
   1   1  16     1090.81     1001.29     12.72 o 
   2   1  16     1338.42     1314.09     14.30 o 
   3   1  16     4492.32     4477.37     29.97 o 
   4   1  16      122.05      138.48      5.99 o 
   5   1  16       79.07      104.66      7.83 o 
   6   1  16      334.65      329.37     13.09 o 
   7   1  16       80.43      106.89     10.71 o 
   8   1  16     1144.06      964.82     29.32 o 
   9   1  16      261.65      283.44     14.46 o 
  10   1  16      410.38      462.44     17.95 o 
  11   1  16        2.00       -2.23      9.60 o 
  12   1  16        0.01       -6.38      9.37 o 
  13   1  16        0.24      -10.37     10.37 o 
   0   2  16     3495.74     3559.95     36.54 o 
   1   2  16      937.77     1191.80     14.56 o 
   2   2  16    10161.63     9794.22     52.95 o 
   3   2  16       99.52      111.02      5.50 o 
   4   2  16     4479.14     4848.84     37.08 o 
   5   2  16       82.59      102.44      7.21 o 
   6   2  16     1282.32     1157.90     21.95 o 
   7   2  16      421.00      379.04     16.45 o 
   8   2  16      310.53      357.01     14.95 o 
   9   2  16       30.41       18.53      9.07 o 
  10   2  16      623.56      665.63     20.36 o 
  11   2  16       35.43        1.68      9.84 o 
  12   2  16      304.58      296.70     17.05 o 
  13   2  16       11.67        1.85     11.09 o 
   1   3  16      889.69      779.88     11.42 o 
   2   3  16     2751.41     2792.19     21.94 o 
   3   3  16     3636.84     3573.01     30.99 o 
   4   3  16      242.98      194.89      8.29 o 
   5   3  16     3229.96     3043.22     28.99 o 
   6   3  16        3.24        4.02      6.30 o 
   7   3  16      763.12      782.91     20.85 o 
   8   3  16       59.74       82.31     10.35 o 
   9   3  16      533.30      434.33     24.30 o 
  10   3  16      316.80      306.32     15.54 o 
  11   3  16        1.39        3.18      9.20 o 
  12   3  16       28.96       11.06     10.71 o 
  13   3  16      118.25      109.23     24.31 o 
   0   4  16     5278.62     5307.69     48.18 o 
   1   4  16       43.61       28.64      4.48 o 
   2   4  16      236.59      290.67      7.83 o 
   3   4  16      172.44      155.06      6.47 o 
   4   4  16        2.51       -2.61      5.22 o 
   5   4  16     2511.34     2199.43     24.53 o 
   6   4  16      225.02      265.61     12.22 o 
   7   4  16      158.02      169.46     11.60 o 
   8   4  16     2807.57     2610.48     38.00 o 
   9   4  16      488.46      482.33     17.55 o 
  10   4  16     2206.53     2075.86     42.30 o 
  11   4  16      586.17      568.24     20.32 o 
  12   4  16      502.13      597.19     23.50 o 
   1   5  16       74.93       45.91      5.29 o 
   2   5  16      160.12      179.76      6.37 o 
   3   5  16     1257.78     1287.29     17.92 o 
   4   5  16      387.65      450.94     11.80 o 
   5   5  16       29.14       15.03      6.17 o 
   6   5  16     2241.88     2013.52     24.46 o 
   7   5  16       14.28       18.23      7.62 o 
   8   5  16      115.55      120.15     11.40 o 
   9   5  16       32.24       28.50      9.87 o 
  10   5  16       13.08        5.60      9.96 o 
  11   5  16      401.01      427.60     19.80 o 
  12   5  16        1.48       -6.64     11.49 o 
   0   6  16     2730.54     2490.76     30.55 o 
   1   6  16      179.27      148.74      6.84 o 
   2   6  16        6.46       -0.25      4.59 o 
   3   6  16       91.38       88.30      7.02 o 
   4   6  16        1.94       -1.07      5.61 o 
   5   6  16     1650.06     1710.76     22.37 o 
   6   6  16       39.17       57.28      7.94 o 
   7   6  16     3434.55     3483.45     37.15 o 
   8   6  16      792.08      819.74     20.97 o 
   9   6  16       37.54       25.40      9.59 o 
  10   6  16     1114.35     1078.36     27.44 o 
  11   6  16      384.94      438.20     23.94 o 
  12   6  16        2.02       -1.76     11.89 o 
   1   7  16     1150.11     1201.70     16.89 o 
   2   7  16      970.28      944.50     14.52 o 
   3   7  16     1215.81     1200.27     18.95 o 
   4   7  16      673.53      635.28     14.25 o 
   5   7  16     2770.01     2714.54     37.25 o 
   6   7  16      779.95      672.48     15.60 o 
   7   7  16      614.77      491.97     14.31 o 
   8   7  16      574.73      634.01     18.81 o 
   9   7  16       28.85       13.66      9.86 o 
  10   7  16      107.08      102.33     13.95 o 
  11   7  16      251.35      232.08     19.14 o 
  12   7  16      220.99      254.56     21.22 o 
   0   8  16     2083.68     2206.47     29.69 o 
   1   8  16       44.46       31.52      5.20 o 
   2   8  16       21.79       38.75      5.80 o 
   3   8  16       27.10       20.79      6.43 o 
   4   8  16      548.69      533.20     13.63 o 
   5   8  16      158.28      150.49      9.33 o 
   6   8  16     6300.22     6042.55     48.35 o 
   7   8  16        0.20       -0.21      7.28 o 
   8   8  16      529.42      550.93     17.91 o 
   9   8  16      686.76      655.34     24.29 o 
  10   8  16      713.47      663.00     25.47 o 
  11   8  16       12.98       19.23     11.51 o 
  12   8  16       37.70       36.31     13.51 o 
   1   9  16       20.00        5.73      5.13 o 
   2   9  16      210.64      207.41      8.50 o 
   3   9  16      500.29      512.11     13.26 o 
   4   9  16      801.83      875.59     16.90 o 
   5   9  16       11.89        6.71      6.98 o 
   6   9  16      406.43      414.50     13.27 o 
   7   9  16      395.68      360.92     14.05 o 
   8   9  16       18.35       15.04      9.59 o 
   9   9  16       93.85      107.19     14.58 o 
  10   9  16      264.41      303.38     19.42 o 
  11   9  16      339.76      397.31     25.11 o 
  12   9  16       13.92        5.77     12.37 o 
   0  10  16     2280.33     2221.23     31.12 o 
   1  10  16     1467.21     1381.64     17.27 o 
   2  10  16     3670.61     3563.38     37.05 o 
   3  10  16     2887.87     2857.53     31.39 o 
   4  10  16     5339.15     5122.62     42.85 o 
   5  10  16     1290.27     1265.07     20.68 o 
   6  10  16      135.50      154.09     10.76 o 
   7  10  16      767.00      785.95     20.63 o 
   8  10  16       19.72       19.78      9.16 o 
   9  10  16     2310.40     2250.18     61.35 o 
  10  10  16      370.88      390.89     23.68 o 
  11  10  16       33.54       19.05     13.01 o 
   1  11  16     1697.60     1742.91     19.89 o 
   2  11  16        5.69        5.43      6.43 o 
   3  11  16      359.09      351.78     12.07 o 
   4  11  16     1750.19     1788.15     24.29 o 
   5  11  16       87.24      107.94     10.23 o 
   6  11  16      382.93      368.83     16.43 o 
   7  11  16        2.45       -8.47      8.47 o 
   8  11  16        3.24       -6.20     12.12 o 
   9  11  16      155.08      138.10     16.44 o 
  10  11  16        5.85        5.69     12.46 o 
  11  11  16      111.66      108.61     16.77 o 
   0  12  16     4247.64     4287.92     54.24 o 
   1  12  16        4.22        1.05      6.03 o 
   2  12  16      359.67      346.79     11.88 o 
   3  12  16     2152.13     1944.42     25.23 o 
   4  12  16     1357.31     1243.64     24.17 o 
   5  12  16      100.12      115.55     11.06 o 
   6  12  16      678.91      612.94     18.94 o 
   7  12  16       28.99       24.21     11.43 o 
   8  12  16       99.13       97.76     11.92 o 
   9  12  16        3.02       13.26     10.33 o 
  10  12  16      286.34      315.99     20.46 o 
  11  12  16      126.91      105.61     16.38 o 
   1  13  16      233.80      269.52     10.37 o 
   2  13  16      708.96      656.37     16.43 o 
   3  13  16      664.20      677.92     18.78 o 
   4  13  16      363.02      331.39     14.72 o 
   5  13  16      106.63       96.20     13.77 o 
   6  13  16      252.81      244.94     14.74 o 
   7  13  16        2.61       -0.45      8.61 o 
   8  13  16      458.55      441.82     23.33 o 
   9  13  16      175.59      171.19     15.06 o 
  10  13  16      311.93      324.00     21.04 o 
   0  14  16       16.81       30.05      9.49 o 
   1  14  16       40.16       46.26      7.83 o 
   2  14  16      298.49      351.75     14.72 o 
   3  14  16        2.93        7.55      8.79 o 
   4  14  16      133.90      129.12     11.65 o 
   5  14  16      420.36      457.05     17.26 o 
   6  14  16        1.99        9.27      8.80 o 
   7  14  16      698.91      689.15     21.24 o 
   8  14  16       96.69       50.53     10.87 o 
   9  14  16        0.48       -1.77     10.09 o 
  10  14  16     2050.94     2130.20     45.64 o 
   1  15  16      847.16      811.26     20.37 o 
   2  15  16      192.64      199.62     12.56 o 
   3  15  16      526.28      437.07     16.67 o 
   4  15  16       25.41       29.00      9.90 o 
   5  15  16       20.52       29.80      9.85 o 
   6  15  16       18.09       15.80      9.70 o 
   7  15  16       70.70       57.92     11.12 o 
   8  15  16      324.16      347.14     17.52 o 
   9  15  16        4.15       -8.04     10.67 o 
   0  16  16        0.71       -3.90     14.19 o 
   1  16  16     1027.64      971.79     22.44 o 
   2  16  16        1.35       -0.74      8.49 o 
   3  16  16       23.47       16.84      9.27 o 
   4  16  16      279.15      266.68     14.64 o 
   5  16  16       15.78       18.14      9.75 o 
   6  16  16     1450.78     1494.55     30.08 o 
   7  16  16      241.17      267.41     16.95 o 
   8  16  16      520.99      586.64     21.63 o 
   9  16  16       59.26       59.10     12.81 o 
   1  17  16      842.39      818.59     25.44 o 
   2  17  16      299.78      342.22     15.70 o 
   3  17  16      980.57     1038.44     24.44 o 
   4  17  16      536.20      544.98     25.67 o 
   5  17  16       32.11       16.07      9.74 o 
   6  17  16      391.38      445.82     19.07 o 
   7  17  16      433.99      502.63     20.53 o 
   8  17  16        2.11       -6.20     10.29 o 
   0  18  16     1939.17     1904.90     67.52 o 
   1  18  16       67.38      107.70     13.22 o 
   2  18  16      807.43      775.66     25.70 o 
   3  18  16        0.21       13.06      9.84 o 
   4  18  16       85.86       46.06     12.06 o 
   5  18  16      156.27      164.89     13.91 o 
   6  18  16      210.56      212.12     15.42 o 
   7  18  16       91.95       86.47     13.13 o 
   1  19  16       70.28       77.27     15.50 o 
   2  19  16      206.55      202.83     16.88 o 
   3  19  16      593.13      628.48     24.73 o 
   4  19  16        0.01        7.04     10.85 o 
   5  19  16      715.23      703.20     23.08 o 
   6  19  16      297.64      294.43     20.66 o 
   7  19  16      291.25      289.21     18.01 o 
   0  20  16      860.52      930.14     50.63 o 
   1  20  16       40.94       49.08     16.22 o 
   2  20  16      700.14      833.73     27.66 o 
   3  20  16      491.90      483.28     23.11 o 
   4  20  16      821.08      780.63     28.20 o 
   5  20  16       55.40       43.22     12.87 o 
   6  20  16       11.63       13.83     11.14 o 
   1  21  16      421.76      471.14     28.99 o 
   2  21  16       17.55       42.39     14.29 o 
   3  21  16      398.15      446.89     23.41 o 
   4  21  16      185.16      199.65     18.46 o 
   0  22  16     2120.35     2420.18     84.98 o 
   1  22  16      318.89      322.60     26.46 o 
   2  22  16      329.75      346.85     26.71 o 
   1   1  17     2559.36     2241.17     19.76 o 
   2   1  17     1281.55     1433.75     15.32 o 
   3   1  17    13576.81    13602.97     69.68 o 
   4   1  17      481.63      431.04     10.79 o 
   5   1  17     1378.04     1345.23     22.98 o 
   6   1  17     2877.75     2895.85     37.49 o 
   7   1  17      412.51      431.03     17.81 o 
   8   1  17     2591.53     2395.68     34.10 o 
   9   1  17        2.78        8.83      8.91 o 
  10   1  17      281.15      272.34     15.52 o 
  11   1  17      179.39      189.19     14.52 o 
  12   1  17       10.64       -3.28     11.04 o 
   0   2  17     3951.37     3370.46     36.19 o 
   1   2  17      190.83      148.53      6.31 o 
   2   2  17     2488.28     2297.81     20.89 o 
   3   2  17       69.39       31.64      5.00 o 
   4   2  17      463.36      547.12     12.19 o 
   5   2  17      181.90      159.59      9.10 o 
   6   2  17       62.13       29.10      9.21 o 
   7   2  17        5.18       11.15      8.24 o 
   8   2  17     1048.88     1010.11     23.17 o 
   9   2  17     1704.77     1594.46     29.27 o 
  10   2  17      839.20      853.37     23.80 o 
  11   2  17      200.63      150.95     13.87 o 
  12   2  17        2.11        1.66     10.55 o 
   1   3  17     1372.96     1420.83     16.58 o 
   2   3  17      343.42      432.66      8.98 o 
   3   3  17      865.15      930.26     14.72 o 
   4   3  17     1000.34      952.43     15.75 o 
   5   3  17     1242.51     1205.89     18.10 o 
   6   3  17        0.32       -6.86      6.86 o 
   7   3  17      512.76      508.09     18.28 o 
   8   3  17      603.11      627.02     19.70 o 
   9   3  17     1079.53     1024.81     23.84 o 
  10   3  17       63.54       44.29     10.42 o 
  11   3  17      339.09      425.06     18.69 o 
  12   3  17       33.44       18.47     14.00 o 
   0   4  17    15746.26    15491.74    110.42 o 
   1   4  17      789.15      750.04     11.54 o 
   2   4  17      500.85      473.28     13.98 o 
   3   4  17     1089.06     1192.56     17.45 o 
   4   4  17       48.73       42.96      6.70 o 
   5   4  17       22.45        9.99      6.40 o 
   6   4  17       24.69        2.56      7.29 o 
   7   4  17        0.19       -2.84      7.56 o 
   8   4  17       17.31       10.25      8.74 o 
   9   4  17      299.96      323.25     15.52 o 
  10   4  17      104.17      137.56     12.91 o 
  11   4  17        0.02        4.38      9.36 o 
  12   4  17       61.83       53.45     15.22 o 
   1   5  17       11.97        8.43      4.25 o 
   2   5  17      879.97      990.38     14.27 o 
   3   5  17        5.49       11.32      5.46 o 
   4   5  17     2134.40     2083.10     24.01 o 
   5   5  17      402.86      473.38     14.10 o 
   6   5  17     2574.36     2670.19     31.00 o 
   7   5  17      697.17      786.22     20.54 o 
   8   5  17     3091.18     2919.16     38.37 o 
   9   5  17     3439.84     3288.95     45.40 o 
  10   5  17      105.91      140.60     12.72 o 
  11   5  17      444.03      401.67     19.60 o 
  12   5  17       85.26       87.95     15.73 o 
   0   6  17      915.63     1005.20     19.43 o 
   1   6  17      509.17      512.68     10.34 o 
   2   6  17      193.55      181.43      7.08 o 
   3   6  17      183.94      140.70      7.94 o 
   4   6  17       89.55       79.37      7.61 o 
   5   6  17     1685.37     1579.13     21.81 o 
   6   6  17       29.47       30.55      7.42 o 
   7   6  17      869.72      775.11     20.00 o 
   8   6  17        0.56       -0.81      8.82 o 
   9   6  17      196.92      188.08     13.18 o 
  10   6  17      561.18      617.05     38.41 o 
  11   6  17      369.35      394.44     21.93 o 
  12   6  17       17.09       11.89     12.79 o 
   1   7  17     3098.60     3021.09     26.64 o 
   2   7  17       36.03       38.21      5.27 o 
   3   7  17      275.43      256.20     10.05 o 
   4   7  17     5988.78     5867.28     45.57 o 
   5   7  17     1681.81     1622.29     22.38 o 
   6   7  17       20.33       15.61      7.05 o 
   7   7  17     1323.79     1302.36     22.83 o 
   8   7  17        7.91       10.16      9.49 o 
   9   7  17      647.70      618.59     21.22 o 
  10   7  17       21.87       23.14     12.20 o 
  11   7  17      211.63      234.62     18.66 o 
  12   7  17        0.15        8.31     12.16 o 
   0   8  17       14.49       40.18      9.05 o 
   1   8  17     1812.18     1869.31     19.57 o 
   2   8  17       61.41       44.99      6.85 o 
   3   8  17       68.18       74.62      7.63 o 
   4   8  17       95.23      115.45      8.58 o 
   5   8  17      167.00      166.77     10.36 o 
   6   8  17       41.32       37.79      7.74 o 
   7   8  17     1070.04      996.63     20.73 o 
   8   8  17       28.93       18.18      9.79 o 
   9   8  17       83.22       61.77     12.89 o 
  10   8  17       58.89       70.69     13.46 o 
  11   8  17        2.63       -1.11     11.70 o 
  12   8  17       72.89       43.87     15.02 o 
   1   9  17      636.74      579.49     11.80 o 
   2   9  17      265.45      220.41      9.92 o 
   3   9  17     3768.01     3673.11     34.35 o 
   4   9  17      385.97      335.00     11.83 o 
   5   9  17     3293.21     3234.48     33.29 o 
   6   9  17     1513.40     1401.71     24.80 o 
   7   9  17      358.78      402.95     14.67 o 
   8   9  17      203.06      209.69     18.99 o 
   9   9  17      951.23      989.82     29.09 o 
  10   9  17      102.80      108.00     14.42 o 
  11   9  17      224.02      278.57     23.56 o 
   0  10  17      651.29      534.01     16.51 o 
   1  10  17        1.46       -1.76      5.33 o 
   2  10  17     1592.26     1586.16     21.92 o 
   3  10  17      897.42      905.04     17.38 o 
   4  10  17       14.13       11.65      7.04 o 
   5  10  17      105.59      101.48      9.05 o 
   6  10  17     1501.42     1476.21     24.81 o 
   7  10  17      124.39      115.15     11.13 o 
   8  10  17      163.48      180.43     14.15 o 
   9  10  17       44.46       33.73     12.05 o 
  10  10  17       12.47       -1.59     11.52 o 
  11  10  17      148.25      155.18     17.88 o 
   1  11  17      115.76      154.70     10.65 o 
   2  11  17      492.16      444.23     13.03 o 
   3  11  17     4805.10     4771.33     41.33 o 
   4  11  17     1152.91     1146.25     20.02 o 
   5  11  17      907.93      889.51     20.50 o 
   6  11  17     4933.50     4775.29     50.75 o 
   7  11  17      205.20      200.88     13.43 o 
   8  11  17      318.11      365.82     21.43 o 
   9  11  17      213.80      232.39     22.98 o 
  10  11  17      341.77      355.38     25.09 o 
  11  11  17       29.51       35.02     15.58 o 
   0  12  17        7.30       16.51      8.51 o 
   1  12  17     1183.24     1162.03     19.50 o 
   2  12  17      791.72      762.61     16.41 o 
   3  12  17      620.04      657.69     19.98 o 
   4  12  17        7.05        7.66      7.59 o 
   5  12  17     1622.70     1554.04     35.23 o 
   6  12  17      643.48      596.49     18.75 o 
   7  12  17      237.23      234.75     14.12 o 
   8  12  17        0.20       -6.56      8.83 o 
   9  12  17      102.22       92.72     14.36 o 
  10  12  17      100.87      112.40     16.24 o 
   1  13  17       80.78       67.28      8.73 o 
   2  13  17       84.22      103.74     10.59 o 
   3  13  17     2291.23     2125.48     35.31 o 
   4  13  17       66.06       56.18      9.95 o 
   5  13  17      212.25      186.17     12.92 o 
   6  13  17      371.26      385.40     16.82 o 
   7  13  17       57.74       43.68     10.09 o 
   8  13  17        9.69       -2.72      9.41 o 
   9  13  17      231.48      183.69     16.93 o 
  10  13  17      590.19      677.83     27.82 o 
   0  14  17      544.66      538.00     21.28 o 
   1  14  17       59.50       66.86      8.75 o 
   2  14  17      146.39      138.41     11.41 o 
   3  14  17      128.67      115.13     10.85 o 
   4  14  17        0.16       -3.71      8.60 o 
   5  14  17       51.15       52.45     10.23 o 
   6  14  17      331.28      277.02     15.87 o 
   7  14  17      204.76      183.09     13.88 o 
   8  14  17       21.95       28.33     10.65 o 
   9  14  17      193.35      214.18     16.57 o 
  10  14  17      586.07      598.06     29.58 o 
   1  15  17      504.72      524.83     17.16 o 
   2  15  17        0.06        7.52      8.66 o 
   3  15  17      334.06      318.96     15.40 o 
   4  15  17     1003.02      953.06     23.48 o 
   5  15  17      101.49       61.76     10.84 o 
   6  15  17       18.88       10.19      9.97 o 
   7  15  17      134.38      130.48     13.13 o 
   8  15  17      116.64       77.78     12.63 o 
   9  15  17      553.83      556.46     23.35 o 
   0  16  17      565.00      507.65     42.80 o 
   1  16  17        5.61       10.84      8.57 o 
   2  16  17       53.96       62.55     10.64 o 
   3  16  17        7.14       10.23      9.43 o 
   4  16  17       80.39      100.59     11.74 o 
   5  16  17      477.00      510.40     19.09 o 
   6  16  17       85.52       59.93     11.98 o 
   7  16  17       75.80       73.87     12.56 o 
   8  16  17        0.41       -5.54     10.21 o 
   1  17  17     1053.88     1194.64     33.48 o 
   2  17  17       45.60       57.50     10.63 o 
   3  17  17      590.76      636.69     20.18 o 
   4  17  17       18.26        3.28      9.96 o 
   5  17  17       30.50       15.81      9.82 o 
   6  17  17      239.01      202.34     15.01 o 
   7  17  17     1495.33     1581.85     32.76 o 
   8  17  17      334.32      286.16     18.04 o 
   0  18  17      301.70      446.81     88.90 o 
   1  18  17       69.70       60.19     14.27 o 
   2  18  17       55.21       71.01     13.29 o 
   3  18  17      332.82      326.31     18.61 o 
   4  18  17      107.72       94.83     12.26 o 
   5  18  17      123.54      110.55     13.10 o 
   6  18  17      162.61      164.68     14.65 o 
   7  18  17       53.87       30.18     11.54 o 
   1  19  17     3834.12     3678.62     70.32 o 
   2  19  17        1.99       19.13     11.75 o 
   3  19  17      729.17      764.32     26.94 o 
   4  19  17      100.76      119.71     13.87 o 
   5  19  17      552.26      627.00     22.24 o 
   6  19  17      164.70      161.95     15.17 o 
   0  20  17        0.20       53.27     22.15 o 
   1  20  17        1.44      -10.17     14.11 o 
   2  20  17      395.03      412.97     24.33 o 
   3  20  17        2.45       13.34     11.80 o 
   4  20  17       90.63       93.03     14.77 o 
   5  20  17       18.16       22.96     12.07 o 
   1  21  17     1259.60     1306.74     44.01 o 
   2  21  17       46.13       27.49     15.74 o 
   3  21  17       98.28      106.16     15.96 o 
   4  21  17        0.07      -11.56     11.56 o 
   0  22  17      113.03       73.74     42.80 o 
   1  22  17       52.80       50.61     17.96 o 
   0   0  18    20516.44    20363.13    196.76 o 
   1   0  18     1412.84     1462.45     22.83 o 
   2   0  18      975.36      836.60     17.29 o 
   3   0  18      334.80      307.35     11.32 o 
   4   0  18      483.27      529.76     16.27 o 
   5   0  18     4436.47     4307.00     61.52 o 
   6   0  18       15.58       11.02     11.13 o 
   7   0  18     2075.08     1902.70     41.94 o 
   8   0  18     1363.99     1386.60     40.87 o 
   9   0  18       13.51        2.80     12.83 o 
  10   0  18     1347.02     1306.28     39.70 o 
  11   0  18      135.87      134.01     19.10 o 
  12   0  18      965.11     1088.73     39.87 o 
   1   1  18     2489.42     2566.19     27.80 o 
   2   1  18      199.26      160.13      6.48 o 
   3   1  18      109.22      125.19      6.89 o 
   4   1  18     1229.57     1114.88     18.27 o 
   5   1  18       28.39       26.81      8.13 o 
   6   1  18      399.86      463.35     15.51 o 
   7   1  18      572.77      499.03     16.77 o 
   8   1  18       10.86       20.00      8.75 o 
   9   1  18      224.17      248.11     15.45 o 
  10   1  18      490.64      436.23     18.12 o 
  11   1  18      850.62      726.72     27.08 o 
  12   1  18       15.98       27.15     11.44 o 
   0   2  18     4521.88     4118.49     41.78 o 
   1   2  18      106.70      104.01      5.92 o 
   2   2  18     1102.69     1192.41     14.46 o 
   3   2  18      624.73      635.92     11.37 o 
   4   2  18       22.74       -3.41      5.22 o 
   5   2  18       21.68        9.09      7.62 o 
   6   2  18     1089.42     1139.10     22.61 o 
   7   2  18     1859.29     1808.51     29.09 o 
   8   2  18      991.85      934.42     22.38 o 
   9   2  18       67.12       69.17     10.88 o 
  10   2  18       52.07       49.14     11.25 o 
  11   2  18     1062.34     1032.67     26.16 o 
  12   2  18     1131.75     1193.13     29.26 o 
   1   3  18     3381.66     3490.01     27.77 o 
   2   3  18       67.96       55.51      5.10 o 
   3   3  18       29.00       34.28      6.03 o 
   4   3  18       22.83       25.22      5.97 o 
   5   3  18     2029.08     1853.32     24.61 o 
   6   3  18      352.83      384.60     14.38 o 
   7   3  18      203.60      236.68     16.80 o 
   8   3  18      132.45      139.49     11.66 o 
   9   3  18      381.74      322.52     15.65 o 
  10   3  18      376.87      301.44     16.31 o 
  11   3  18       44.13       35.84     12.79 o 
  12   3  18      356.30      363.56     18.69 o 
   0   4  18     2115.49     1947.24     27.14 o 
   1   4  18      610.13      611.08     11.05 o 
   2   4  18     4787.06     4474.79     33.61 o 
   3   4  18      369.24      370.34     10.91 o 
   4   4  18     4758.25     4607.41     38.19 o 
   5   4  18      287.91      273.20     10.41 o 
   6   4  18      168.32      209.77     12.04 o 
   7   4  18     2045.94     1920.67     30.00 o 
   8   4  18     1532.45     1513.92     27.97 o 
   9   4  18      137.79      177.00     21.08 o 
  10   4  18       77.12       77.64     11.50 o 
  11   4  18       80.69       62.96     11.98 o 
  12   4  18      179.85      182.81     18.10 o 
   1   5  18        4.95       -4.36      4.36 o 
   2   5  18      189.03      156.49      7.52 o 
   3   5  18     1083.71     1054.68     22.61 o 
   4   5  18      814.08      746.66     19.98 o 
   5   5  18       86.29       99.79      8.27 o 
   6   5  18      392.84      419.60     13.83 o 
   7   5  18      219.78      265.18     14.49 o 
   8   5  18      734.63      616.16     19.19 o 
   9   5  18      286.97      249.35     14.82 o 
  10   5  18       95.47       56.23     11.08 o 
  11   5  18        3.21        0.78     10.82 o 
  12   5  18        0.51       -0.44     12.10 o 
   0   6  18      814.40      823.82     18.54 o 
   1   6  18      427.00      406.85      9.87 o 
   2   6  18     4705.59     4752.46     35.49 o 
   3   6  18      173.54      168.63      9.71 o 
   4   6  18      946.20      924.80     16.88 o 
   5   6  18     2791.32     2732.71     29.58 o 
   6   6  18     1284.58     1237.16     21.85 o 
   7   6  18       76.26       86.92     10.56 o 
   8   6  18      715.04      810.44     21.48 o 
   9   6  18       97.21       64.52     11.60 o 
  10   6  18       85.47      105.52     13.22 o 
  11   6  18        0.94       -4.88     11.49 o 
  12   6  18       11.86       18.54     13.18 o 
   1   7  18      345.13      364.20     10.16 o 
   2   7  18     2894.09     2834.57     28.73 o 
   3   7  18      270.17      287.32     10.76 o 
   4   7  18      102.89       96.83      9.34 o 
   5   7  18       66.88       33.84      7.43 o 
   6   7  18     1633.28     1643.79     23.60 o 
   7   7  18        1.65       -3.94      8.49 o 
   8   7  18      294.70      344.48     15.63 o 
   9   7  18       19.22        5.08     13.26 o 
  10   7  18      393.76      370.95     20.92 o 
  11   7  18        4.79        8.21     13.13 o 
  12   7  18        2.95        8.23     36.22 o 
   0   8  18     5686.83     5843.17     62.34 o 
   1   8  18     3123.97     3111.04     26.45 o 
   2   8  18     3040.61     2728.44     28.59 o 
   3   8  18      769.84      769.30     15.75 o 
   4   8  18      857.57      726.48     19.57 o 
   5   8  18     2925.50     2801.14     30.82 o 
   6   8  18     1793.98     1684.33     24.29 o 
   7   8  18      287.39      293.27     13.00 o 
   8   8  18      420.99      394.87     17.69 o 
   9   8  18       84.46       84.92     14.08 o 
  10   8  18      351.05      379.88     20.93 o 
  11   8  18      213.71      214.39     18.64 o 
   1   9  18     1292.74     1401.43     19.92 o 
   2   9  18     1258.36     1187.33     19.24 o 
   3   9  18      204.44      195.12     10.20 o 
   4   9  18      906.15      915.02     18.93 o 
   5   9  18      161.81      183.71     10.42 o 
   6   9  18      505.03      531.26     15.02 o 
   7   9  18       85.09       55.10      9.85 o 
   8   9  18      284.35      301.93     17.88 o 
   9   9  18      164.12      159.50     16.05 o 
  10   9  18      340.10      376.38     22.33 o 
  11   9  18       75.02       83.50     15.56 o 
   0  10  18     5591.30     5388.08     54.57 o 
   1  10  18      557.52      605.65     13.52 o 
   2  10  18      110.17      103.53      8.68 o 
   3  10  18      132.84      123.75      9.14 o 
   4  10  18        0.70       -6.56      6.56 o 
   5  10  18     1530.74     1505.12     23.16 o 
   6  10  18      263.15      258.63     14.82 o 
   7  10  18      526.49      525.44     18.27 o 
   8  10  18      307.63      342.42     19.08 o 
   9  10  18       46.71       59.95     12.88 o 
  10  10  18      865.97      924.68     30.22 o 
  11  10  18      270.25      272.68     20.90 o 
   1  11  18        3.83        6.62      6.59 o 
   2  11  18      254.15      317.24     11.81 o 
   3  11  18      138.26      120.05      9.18 o 
   4  11  18     1556.99     1481.99     22.75 o 
   5  11  18      380.51      434.89     15.83 o 
   6  11  18       44.31       46.47      9.78 o 
   7  11  18       70.13       68.87     10.27 o 
   8  11  18      856.59      792.74     24.08 o 
   9  11  18        0.01      -10.59     10.59 o 
  10  11  18       75.81       62.37     14.28 o 
   0  12  18      546.48      496.28     22.82 o 
   1  12  18      998.06     1022.94     25.19 o 
   2  12  18     1115.28     1156.59     20.22 o 
   3  12  18      905.32      949.94     18.53 o 
   4  12  18     2990.54     2900.10     34.89 o 
   5  12  18      656.81      610.31     21.62 o 
   6  12  18      138.90      164.66     12.52 o 
   7  12  18       49.54       56.66     10.69 o 
   8  12  18       22.04       23.98     10.33 o 
   9  12  18       53.71       60.09     13.72 o 
  10  12  18      202.94      202.00     18.82 o 
   1  13  18      193.78      214.08     10.80 o 
   2  13  18      489.59      463.72     14.22 o 
   3  13  18      455.94      417.88     19.13 o 
   4  13  18      116.24      135.12     11.79 o 
   5  13  18      218.55      270.63     14.34 o 
   6  13  18        0.29       -4.33      8.66 o 
   7  13  18       28.19       46.56     10.50 o 
   8  13  18      287.38      270.47     16.42 o 
   9  13  18       34.58       25.40     12.66 o 
  10  13  18        6.07      -12.04     12.58 o 
   0  14  18     5348.51     5633.38    100.37 o 
   1  14  18      347.94      341.91     13.02 o 
   2  14  18     6048.73     5875.98     56.46 o 
   3  14  18       85.36       82.25     10.77 o 
   4  14  18     3699.98     3559.64     43.76 o 
   5  14  18       31.92       53.95     10.30 o 
   6  14  18      247.60      231.47     14.76 o 
   7  14  18      146.07      148.17     13.49 o 
   8  14  18      167.36      184.66     15.58 o 
   9  14  18      479.19      500.79     24.56 o 
   1  15  18       69.23       44.54      9.75 o 
   2  15  18       28.48       14.61      9.09 o 
   3  15  18      351.32      332.66     15.55 o 
   4  15  18       95.31      120.12     12.40 o 
   5  15  18       32.90        9.92      9.73 o 
   6  15  18        4.64       13.91     10.11 o 
   7  15  18       85.39      115.10     12.88 o 
   8  15  18      234.53      244.50     16.23 o 
   9  15  18      117.52      121.36     16.64 o 
   0  16  18     1171.11     1413.15    178.63 o 
   1  16  18        0.09       -6.06      9.25 o 
   2  16  18     1891.86     1990.50     32.30 o 
   3  16  18       36.16       38.11     11.26 o 
   4  16  18     3275.81     3290.17     43.56 o 
   5  16  18        5.56        4.61      8.93 o 
   6  16  18      198.60      224.37     17.22 o 
   7  16  18       28.54       14.70     10.54 o 
   8  16  18      368.77      356.58     19.38 o 
   1  17  18      248.82      249.37     21.19 o 
   2  17  18      396.81      386.77     16.84 o 
   3  17  18      206.40      239.31     17.73 o 
   4  17  18      202.77      228.29     14.87 o 
   5  17  18      223.48      202.25     14.51 o 
   6  17  18      161.43      200.85     16.02 o 
   7  17  18        8.80       19.09     11.15 o 
   0  18  18      996.92      948.73     50.02 o 
   1  18  18      152.70      200.19     20.75 o 
   2  18  18       94.72       91.18     13.99 o 
   3  18  18     1306.16     1283.43     30.05 o 
   4  18  18      399.03      462.54     19.11 o 
   5  18  18       85.59       71.64     12.14 o 
   6  18  18      347.10      336.72     17.95 o 
   7  18  18       51.80       42.25     12.57 o 
   1  19  18       49.17       51.62     15.38 o 
   2  19  18      131.88      100.08     16.12 o 
   3  19  18       81.68       60.74     13.40 o 
   4  19  18      629.82      574.81     22.79 o 
   5  19  18      101.81       89.66     13.14 o 
   6  19  18      394.50      436.44     20.33 o 
   0  20  18      135.57      255.99     32.60 o 
   1  20  18       76.92       91.24     17.45 o 
   2  20  18      383.62      412.67     27.97 o 
   3  20  18       36.78       39.35     13.43 o 
   4  20  18      108.10      129.10     16.11 o 
   5  20  18       36.02       58.80     17.72 o 
   1  21  18       29.23       18.36     14.73 o 
   2  21  18      713.99      797.12     36.75 o 
   3  21  18        1.51       23.18     15.30 o 
   1   1  19       51.86       64.96      6.06 o 
   2   1  19      552.10      601.66     10.96 o 
   3   1  19       48.87       48.04      5.95 o 
   4   1  19      218.40      212.40     10.01 o 
   5   1  19      310.83      371.01     14.07 o 
   6   1  19     1154.16     1105.54     22.77 o 
   7   1  19     1961.84     1992.45     42.28 o 
   8   1  19       41.43       52.19     12.60 o 
   9   1  19     1178.80     1206.85     32.75 o 
  10   1  19      733.07      763.43     22.52 o 
  11   1  19        2.11       24.59     10.76 o 
  12   1  19      151.00      187.98     15.88 o 
   1   2  19     1225.55     1197.37     15.23 o 
   2   2  19      258.10      165.54     10.71 o 
   3   2  19       28.31       27.49      6.04 o 
   4   2  19      581.03      630.75     14.80 o 
   5   2  19       46.08       30.09      8.28 o 
   6   2  19       67.61       30.43      8.84 o 
   7   2  19        0.01       -7.72      7.72 o 
   8   2  19      504.24      473.61     17.59 o 
   9   2  19       49.93       49.90     10.50 o 
  10   2  19      229.25      218.92     20.14 o 
  11   2  19       55.14       94.11     12.90 o 
  12   2  19       10.15        8.91     11.31 o 
   1   3  19     8648.27     8486.37     49.81 o 
   2   3  19     1404.96     1479.39     17.97 o 
   3   3  19      673.77      644.32     13.72 o 
   4   3  19      466.97      443.96     12.03 o 
   5   3  19      785.63      776.74     19.05 o 
   6   3  19        5.23       -3.03      7.84 o 
   7   3  19      879.62      807.24     20.84 o 
   8   3  19      272.81      305.19     16.80 o 
   9   3  19      193.51      189.31     13.51 o 
  10   3  19       37.81       33.31     10.82 o 
  11   3  19       94.04       96.83     12.83 o 
  12   3  19       64.88       73.63     13.47 o 
   0   4  19      878.50      888.07     18.83 o 
   1   4  19      453.61      472.85     10.37 o 
   2   4  19     1955.34     2102.10     21.86 o 
   3   4  19       24.21       25.81      6.32 o 
   4   4  19     3583.11     3315.74     33.15 o 
   5   4  19      138.21      130.32     11.67 o 
   6   4  19      287.39      301.22     13.72 o 
   7   4  19        9.98       -4.09      7.83 o 
   8   4  19       56.27       51.53     10.14 o 
   9   4  19        9.32        4.69      8.86 o 
  10   4  19       83.17       70.32     11.94 o 
  11   4  19       67.82       49.21     12.14 o 
  12   4  19      485.19      461.73     24.47 o 
   1   5  19     2275.55     2098.21     21.05 o 
   2   5  19     2830.69     2765.65     25.70 o 
   3   5  19     3574.16     3304.37     31.53 o 
   4   5  19     8081.40     7925.79     56.10 o 
   5   5  19      832.41      796.82     17.69 o 
   6   5  19      104.90      131.81     10.98 o 
   7   5  19     1224.25     1232.21     24.83 o 
   8   5  19      496.16      514.02     26.57 o 
   9   5  19       85.94       93.97     12.69 o 
  10   5  19     1173.73     1113.84     28.56 o 
  11   5  19      367.20      411.36     22.53 o 
  12   5  19      312.68      346.09     27.79 o 
   0   6  19     9147.55     8577.19     72.31 o 
   1   6  19     1547.11     1454.16     17.26 o 
   2   6  19      697.41      770.19     16.23 o 
   3   6  19      781.77      705.53     15.25 o 
   4   6  19       23.86        9.07      6.58 o 
   5   6  19     1965.35     1908.72     26.44 o 
   6   6  19      203.44      219.27     11.61 o 
   7   6  19      130.74      116.09     11.44 o 
   8   6  19      393.35      359.20     17.15 o 
   9   6  19      222.28      268.42     15.65 o 
  10   6  19      693.32      713.29     24.41 o 
  11   6  19      312.89      323.01     21.27 o 
   1   7  19      505.88      457.78     11.69 o 
   2   7  19     1326.40     1242.50     19.35 o 
   3   7  19     3963.36     3695.93     34.55 o 
   4   7  19     1379.45     1274.50     20.49 o 
   5   7  19      501.03      468.46     13.59 o 
   6   7  19       95.54       87.02      9.66 o 
   7   7  19      965.53      933.93     22.48 o 
   8   7  19      423.34      445.74     17.07 o 
   9   7  19      461.93      512.13     25.36 o 
  10   7  19       23.05       37.11     14.29 o 
  11   7  19      541.97      545.18     25.81 o 
   0   8  19     1592.88     1725.69     27.74 o 
   1   8  19       98.45      112.44      7.82 o 
   2   8  19      667.54      624.84     14.81 o 
   3   8  19        0.71        0.45      6.61 o 
   4   8  19      383.22      425.28     13.20 o 
   5   8  19      230.11      211.55     10.86 o 
   6   8  19       98.79       86.48      9.15 o 
   7   8  19       28.07       31.93      9.32 o 
   8   8  19      237.02      233.42     15.48 o 
   9   8  19      359.27      302.01     19.14 o 
  10   8  19       42.18       36.57     12.65 o 
  11   8  19      143.23      171.41     21.62 o 
   1   9  19        7.81        0.73      6.66 o 
   2   9  19      279.04      248.55     10.94 o 
   3   9  19     3556.39     3432.75     34.22 o 
   4   9  19     2105.93     2138.76     26.90 o 
   5   9  19      688.64      616.44     16.13 o 
   6   9  19     1493.60     1387.62     22.70 o 
   7   9  19      857.98      856.43     23.55 o 
   8   9  19      147.23      126.31     14.40 o 
   9   9  19      293.00      234.15     17.74 o 
  10   9  19       92.45       90.15     15.13 o 
  11   9  19      363.10      309.08     24.48 o 
   0  10  19     2826.13     2979.78     45.66 o 
   1  10  19       26.48       24.62      8.12 o 
   2  10  19     2685.87     2624.40     31.42 o 
   3  10  19      973.66      950.61     20.09 o 
   4  10  19      140.83      122.88     11.32 o 
   5  10  19        2.11       -1.23      6.90 o 
   6  10  19       39.15       27.69      9.52 o 
   7  10  19      199.60      189.51     14.05 o 
   8  10  19        0.72        3.17     10.57 o 
   9  10  19      154.28      144.81     15.85 o 
  10  10  19        2.21       -0.74     12.42 o 
   1  11  19      178.10      158.38      9.70 o 
   2  11  19     1036.69     1071.65     19.40 o 
   3  11  19      393.32      387.65     13.11 o 
   4  11  19      233.08      242.26     12.11 o 
   5  11  19       73.50       69.92      9.43 o 
   6  11  19      514.93      529.79     18.25 o 
   7  11  19      317.15      275.69     15.77 o 
   8  11  19      851.09      895.14     28.56 o 
   9  11  19       86.35       77.21     14.08 o 
  10  11  19      140.37      121.82     18.28 o 
   0  12  19      160.35      126.43     13.43 o 
   1  12  19      197.95      227.62     10.90 o 
   2  12  19     1402.42     1446.97     22.67 o 
   3  12  19        1.59       -6.89      6.92 o 
   4  12  19      250.55      224.90     12.19 o 
   5  12  19      728.89      708.39     20.30 o 
   6  12  19        1.37       -8.52      8.52 o 
   7  12  19       10.48        2.67      8.94 o 
   8  12  19        1.41       -8.55     10.53 o 
   9  12  19      384.91      458.85     23.42 o 
  10  12  19       17.06       10.75     17.06 o 
   1  13  19      969.46      847.95     18.05 o 
   2  13  19      292.81      309.16     12.54 o 
   3  13  19      758.27      764.57     21.55 o 
   4  13  19      101.95       91.89     11.07 o 
   5  13  19      216.94      217.06     13.60 o 
   6  13  19        7.80       -8.87      9.10 o 
   7  13  19      426.66      454.01     18.15 o 
   8  13  19       42.76       39.82     11.45 o 
   9  13  19        3.95       17.56     12.56 o 
   0  14  19      115.23      135.59     16.22 o 
   1  14  19      138.43      156.06     10.37 o 
   2  14  19     1355.66     1380.20     26.35 o 
   3  14  19     1313.15     1412.11     27.16 o 
   4  14  19      577.37      520.34     18.36 o 
   5  14  19      438.11      443.48     17.78 o 
   6  14  19        4.16        2.15     11.17 o 
   7  14  19        9.75        5.28      9.57 o 
   8  14  19      365.33      413.02     20.05 o 
   9  14  19        4.16       14.26     12.84 o 
   1  15  19      361.27      356.96     16.55 o 
   2  15  19      694.16      757.16     20.96 o 
   3  15  19     1957.63     1956.73     32.33 o 
   4  15  19      909.04      884.86     23.19 o 
   5  15  19      372.62      372.53     17.05 o 
   6  15  19     1045.97     1014.91     25.63 o 
   7  15  19        0.71       -1.52     10.12 o 
   8  15  19      323.14      355.13     19.83 o 
   0  16  19     1070.31      978.20     51.86 o 
   1  16  19        0.30       12.15     10.80 o 
   2  16  19      376.60      400.70     19.54 o 
   3  16  19       69.03       41.60     10.22 o 
   4  16  19       79.47       82.94     12.09 o 
   5  16  19        0.07       -8.20      9.10 o 
   6  16  19        1.51        5.23      9.91 o 
   7  16  19       20.33       11.35     11.08 o 
   8  16  19      242.95      229.32     16.57 o 
   1  17  19       11.25       16.18     13.29 o 
   2  17  19        7.99       19.37     11.60 o 
   3  17  19      693.77      736.53     22.11 o 
   4  17  19       23.93       13.35     10.01 o 
   5  17  19      187.06      217.04     15.61 o 
   6  17  19      303.21      262.56     16.79 o 
   7  17  19      673.10      679.83     23.55 o 
   0  18  19      215.22      320.46     49.39 o 
   1  18  19      161.20      159.22     20.15 o 
   2  18  19     1249.38     1194.29     52.52 o 
   3  18  19      316.26      350.17     29.79 o 
   4  18  19      200.26      216.91     15.36 o 
   5  18  19      441.42      459.75     19.81 o 
   6  18  19       48.50       49.14     12.11 o 
   1  19  19       40.98       24.19     14.41 o 
   2  19  19        8.18       13.83     14.50 o 
   3  19  19      314.23      402.08     22.11 o 
   4  19  19       10.16       24.67     11.63 o 
   5  19  19       75.89       84.84     13.28 o 
   0  20  19        7.09       26.60     21.75 o 
   1  20  19       38.04       36.33     17.82 o 
   2  20  19       25.65       16.31     15.21 o 
   3  20  19       42.68       63.83     17.48 o 
   4  20  19       43.34       43.66     14.00 o 
   1  21  19      328.11      393.45     28.17 o 
   2  21  19      187.95      168.85     21.92 o 
   0   0  20    41826.14    40180.37    363.73 o 
   1   0  20      890.31      906.55     19.34 o 
   2   0  20     4708.00     4510.82     50.66 o 
   3   0  20     2608.58     2409.99     35.80 o 
   4   0  20     6205.16     5605.71     72.60 o 
   5   0  20        4.02        0.40     10.65 o 
   6   0  20     3920.04     4038.62     62.97 o 
   7   0  20        0.12        1.43     12.42 o 
   8   0  20       37.92       86.00     22.57 o 
   9   0  20       53.59       59.20     15.30 o 
  10   0  20      341.40      338.61     24.63 o 
  11   0  20       45.42       70.77     17.30 o 
  12   0  20       33.85       50.74     18.00 o 
   1   1  20      211.57      167.17      7.25 o 
   2   1  20      959.02      989.82     17.52 o 
   3   1  20     2717.49     2642.57     29.10 o 
   4   1  20       83.71       47.70      8.64 o 
   5   1  20      326.30      290.70     13.07 o 
   6   1  20        1.44        3.67      8.22 o 
   7   1  20        2.36        1.55      8.59 o 
   8   1  20        0.20       -7.37      8.44 o 
   9   1  20        0.03       -8.61      8.61 o 
  10   1  20        0.73       -8.00      9.48 o 
  11   1  20      128.16       95.95     13.11 o 
  12   1  20      165.85      175.41     15.97 o 
   0   2  20    12574.56    12918.47    140.41 o 
   1   2  20      214.02      261.78      8.39 o 
   2   2  20     1261.56     1247.05     26.72 o 
   3   2  20       72.23       55.99      7.00 o 
   4   2  20       24.69       32.22      7.11 o 
   5   2  20       37.76       68.47      9.35 o 
   6   2  20     1862.59     1888.61     29.67 o 
   7   2  20      394.07      426.25     16.55 o 
   8   2  20     1860.41     1737.99     33.57 o 
   9   2  20      187.92      188.80     13.78 o 
  10   2  20        5.12       14.95     10.26 o 
  11   2  20      100.18      117.35     13.84 o 
  12   2  20      863.12     1003.23     28.43 o 
   1   3  20     1097.39     1051.01     18.40 o 
   2   3  20      102.54       90.26      6.65 o 
   3   3  20      128.76      101.97      7.86 o 
   4   3  20       13.56       22.43     10.57 o 
   5   3  20      318.43      296.76     13.45 o 
   6   3  20      469.84      500.68     16.83 o 
   7   3  20      138.29      175.96     12.67 o 
   8   3  20       24.88       35.55     10.06 o 
   9   3  20       57.09       43.89     10.66 o 
  10   3  20     1945.92     1939.33     38.19 o 
  11   3  20        4.06       -0.39     10.59 o 
  12   3  20      363.99      443.42     23.88 o 
   0   4  20     1080.23     1139.06     21.97 o 
   1   4  20      502.85      490.51     10.67 o 
   2   4  20     1162.68     1077.22     17.50 o 
   3   4  20      227.11      278.10     10.50 o 
   4   4  20      191.58      196.58      9.62 o 
   5   4  20      469.88      470.42     15.82 o 
   6   4  20      992.03      934.88     21.59 o 
   7   4  20      313.92      259.21     13.70 o 
   8   4  20     1330.55     1254.20     31.76 o 
   9   4  20        0.05        6.70      8.64 o 
  10   4  20        0.83        1.68      9.75 o 
  11   4  20        1.80        0.28     10.39 o 
   1   5  20       56.18       37.42      8.29 o 
   2   5  20       42.10       20.60      6.75 o 
   3   5  20       34.37       28.52      6.98 o 
   4   5  20       27.19       13.98      6.79 o 
   5   5  20       23.67       15.68      7.57 o 
   6   5  20      957.18      809.03     20.53 o 
   7   5  20        5.80        0.43      8.95 o 
   8   5  20       59.16       67.42     13.30 o 
   9   5  20       18.44       26.94      9.83 o 
  10   5  20       72.33       89.81     12.11 o 
  11   5  20      513.19      519.71     24.84 o 
   0   6  20       52.31       57.45      9.19 o 
   1   6  20        0.08       -6.51      6.51 o 
   2   6  20       71.34       48.90      9.85 o 
   3   6  20     2092.65     1957.17     24.62 o 
   4   6  20       12.20        4.07      7.19 o 
   5   6  20      252.67      270.96     13.94 o 
   6   6  20      223.64      195.63     13.60 o 
   7   6  20      150.46      166.78     13.17 o 
   8   6  20      564.85      514.23     18.54 o 
   9   6  20        1.87       -8.70      8.70 o 
  10   6  20     1101.62     1038.73     28.33 o 
  11   6  20      113.46      122.54     16.46 o 
   1   7  20      569.57      524.16     14.56 o 
   2   7  20        8.35        9.26      6.74 o 
   3   7  20        5.05        8.18      6.80 o 
   4   7  20     8713.68     8764.18     61.96 o 
   5   7  20       70.16       63.77      8.17 o 
   6   7  20     3021.29     2827.04     37.38 o 
   7   7  20        9.43       -0.72      8.07 o 
   8   7  20      416.03      461.60     17.86 o 
   9   7  20      889.86      884.56     27.63 o 
  10   7  20      482.37      563.71     27.22 o 
  11   7  20      252.38      282.00     20.03 o 
   0   8  20      151.43      143.12     17.28 o 
   1   8  20      270.90      246.94     10.61 o 
   2   8  20     7626.43     7328.96     58.80 o 
   3   8  20      579.52      577.22     14.86 o 
   4   8  20       78.71      111.16      9.29 o 
   5   8  20       61.38       76.94      8.61 o 
   6   8  20       23.59        9.41      7.87 o 
   7   8  20       35.15       40.54      9.94 o 
   8   8  20      397.83      425.74     19.03 o 
   9   8  20        7.13      -10.19     10.19 o 
  10   8  20      159.67      180.72     19.51 o 
  11   8  20       29.36       30.87     13.80 o 
   1   9  20     5459.09     5175.24     43.15 o 
   2   9  20       44.23       41.89      7.88 o 
   3   9  20      329.16      343.23     12.22 o 
   4   9  20      317.26      342.78     12.69 o 
   5   9  20        5.17       -4.65      6.90 o 
   6   9  20      617.02      667.10     18.05 o 
   7   9  20        0.02      -14.30     14.30 o 
   8   9  20       16.52        5.35     10.66 o 
   9   9  20      171.75      197.87     18.73 o 
  10   9  20      237.33      263.01     19.81 o 
   0  10  20     1155.86     1130.54     27.54 o 
   1  10  20     1553.24     1478.78     22.24 o 
   2  10  20     6794.21     6827.21     60.21 o 
   3  10  20      555.54      541.28     14.95 o 
   4  10  20     1391.29     1350.60     22.10 o 
   5  10  20      164.50      157.17     10.38 o 
   6  10  20      698.79      691.23     18.51 o 
   7  10  20      131.10      101.64     13.75 o 
   8  10  20      255.24      234.10     18.28 o 
   9  10  20      159.77      203.37     17.80 o 
  10  10  20      580.01      618.73     26.67 o 
   1  11  20      189.61      190.71     10.63 o 
   2  11  20     3430.20     3357.82     36.77 o 
   3  11  20       20.68       17.63      7.18 o 
   4  11  20      257.81      301.49     13.16 o 
   5  11  20       45.91       33.87      8.85 o 
   6  11  20      252.07      239.15     14.01 o 
   7  11  20      455.26      404.06     18.53 o 
   8  11  20      783.07      745.73     26.95 o 
   9  11  20      245.38      283.60     19.75 o 
  10  11  20       27.24       19.44     13.32 o 
   0  12  20     2590.18     2561.87    100.04 o 
   1  12  20       11.67       15.57      7.48 o 
   2  12  20      606.00      616.01     16.15 o 
   3  12  20        0.21       -3.80      6.99 o 
   4  12  20      821.07      833.32     19.76 o 
   5  12  20      338.47      317.09     15.12 o 
   6  12  20      524.00      464.88     17.78 o 
   7  12  20       78.56       72.89     12.86 o 
   8  12  20      222.52      252.33     20.79 o 
   9  12  20        3.73       13.62     11.70 o 
   1  13  20     1202.39     1101.43     26.51 o 
   2  13  20      569.34      564.72     15.74 o 
   3  13  20      113.79      130.81     11.78 o 
   4  13  20      352.01      390.99     16.54 o 
   5  13  20       14.80       15.84      9.17 o 
   6  13  20      304.62      299.44     16.96 o 
   7  13  20        0.05      -10.80     10.80 o 
   8  13  20      488.90      561.71     25.16 o 
   9  13  20        0.12        8.54     12.18 o 
   0  14  20     1007.19     1034.22     36.83 o 
   1  14  20      108.15       90.20     10.85 o 
   2  14  20        0.59        1.42      8.60 o 
   3  14  20     1262.46     1222.83     25.72 o 
   4  14  20       43.28       47.08     10.39 o 
   5  14  20      172.13      189.41     13.85 o 
   6  14  20      242.60      239.81     15.07 o 
   7  14  20        1.42        3.41      9.49 o 
   8  14  20      808.26      877.28     31.41 o 
   9  14  20      349.50      331.59     44.85 o 
   1  15  20      342.44      344.81     22.82 o 
   2  15  20       86.53       53.53     10.14 o 
   3  15  20      998.38     1017.58     24.40 o 
   4  15  20        2.96       11.09      9.80 o 
   5  15  20      264.74      257.78     15.64 o 
   6  15  20       34.59       37.24     10.26 o 
   7  15  20      180.42      177.16     14.69 o 
   8  15  20       99.95      138.04     16.67 o 
   0  16  20      451.32      336.58     33.16 o 
   1  16  20       53.72       68.64     12.62 o 
   2  16  20        2.68       15.08     13.52 o 
   3  16  20       28.93       34.11     10.55 o 
   4  16  20       57.09       62.82     11.03 o 
   5  16  20       19.42       11.17      9.96 o 
   6  16  20       78.38       43.21     11.31 o 
   7  16  20        3.01       10.67     10.62 o 
   1  17  20      133.99      112.88     18.03 o 
   2  17  20      383.13      409.75     21.03 o 
   3  17  20        0.20       -1.66      9.39 o 
   4  17  20      658.31      642.54     21.51 o 
   5  17  20        0.26       -2.97      9.64 o 
   6  17  20      101.34      102.30     16.10 o 
   7  17  20       55.20       50.26     12.31 o 
   0  18  20      731.97      769.45     48.30 o 
   1  18  20       69.55       45.37     15.77 o 
   2  18  20      305.40      390.42     26.11 o 
   3  18  20      417.54      448.40     24.88 o 
   4  18  20      498.26      430.69     19.18 o 
   5  18  20        5.22        9.27     10.40 o 
   6  18  20      367.41      390.14     19.65 o 
   1  19  20      177.99      219.24     22.29 o 
   2  19  20       28.26       32.69     15.48 o 
   3  19  20       27.05        5.20     14.40 o 
   4  19  20      135.63      162.48     15.77 o 
   5  19  20       38.45       37.71     12.04 o 
   0  20  20     2408.21     2531.68     86.12 o 
   1  20  20        1.07       -6.62     12.36 o 
   2  20  20      949.84     1073.06     40.54 o 
   3  20  20      112.46      135.33     31.13 o 
   1   1  21        9.54       18.55      5.40 o 
   2   1  21        8.00        1.86      5.49 o 
   3   1  21      106.71      109.87      8.80 o 
   4   1  21      235.57      241.72     12.45 o 
   5   1  21       97.99      159.08     11.13 o 
   6   1  21     2464.13     2166.44     32.65 o 
   7   1  21     2953.96     2594.12     36.66 o 
   8   1  21       69.98       75.55     11.14 o 
   9   1  21      649.22      685.64     21.52 o 
  10   1  21        4.13        0.19      9.75 o 
  11   1  21      645.51      589.47     23.49 o 
   0   2  21     1459.65     1364.20     24.30 o 
   1   2  21     1072.36     1177.69     20.02 o 
   2   2  21     4421.13     4104.25     33.27 o 
   3   2  21     3674.40     3564.74     35.64 o 
   4   2  21      910.58      870.73     20.05 o 
   5   2  21     2083.61     2243.58     32.20 o 
   6   2  21      296.31      301.56     14.44 o 
   7   2  21     1404.09     1344.66     26.73 o 
   8   2  21      169.07      181.16     16.34 o 
   9   2  21      275.38      272.60     15.64 o 
  10   2  21       95.05      101.28     13.08 o 
  11   2  21     1152.55     1310.16     30.76 o 
   1   3  21      131.79      157.60     10.61 o 
   2   3  21      722.59      750.28     15.28 o 
   3   3  21     1302.92     1366.34     20.30 o 
   4   3  21      193.28      209.04     10.78 o 
   5   3  21      434.37      553.05     17.13 o 
   6   3  21      169.32       92.36     10.57 o 
   7   3  21     1323.05     1346.80     26.69 o 
   8   3  21       77.53       76.00     11.15 o 
   9   3  21      355.80      382.21     17.36 o 
  10   3  21       39.06       25.01     10.32 o 
  11   3  21     1258.12     1389.71     31.77 o 
   0   4  21        7.44       17.22      8.57 o 
   1   4  21     1639.84     1568.26     19.76 o 
   2   4  21     1599.08     1576.61     21.52 o 
   3   4  21     1882.71     1913.42     24.03 o 
   4   4  21      141.97      137.86      9.85 o 
   5   4  21        2.15        3.72      7.67 o 
   6   4  21      275.44      259.24     13.86 o 
   7   4  21       50.30       30.61      9.75 o 
   8   4  21        3.34       12.41      8.73 o 
   9   4  21      259.47      292.75     24.47 o 
  10   4  21      205.74      238.94     21.26 o 
  11   4  21        4.67        2.07     11.45 o 
   1   5  21     7794.13     7365.87     49.55 o 
   2   5  21      903.59      908.19     16.84 o 
   3   5  21     2453.06     2369.58     27.23 o 
   4   5  21      217.76      274.33     11.04 o 
   5   5  21     1105.14     1020.99     22.20 o 
   6   5  21     1913.32     1953.08     30.97 o 
   7   5  21     1282.64     1216.82     25.78 o 
   8   5  21      520.29      474.83     23.71 o 
   9   5  21       74.30       73.35     12.52 o 
  10   5  21       40.24       62.36     11.70 o 
  11   5  21       61.64       49.76     15.03 o 
   0   6  21       95.22       74.95      9.85 o 
   1   6  21     3472.97     3462.88     30.83 o 
   2   6  21      777.30      849.87     16.89 o 
   3   6  21       13.32       13.31      6.88 o 
   4   6  21       80.50       77.68      8.48 o 
   5   6  21       48.95       77.48      9.27 o 
   6   6  21       57.54       46.03      9.84 o 
   7   6  21      416.56      407.20     16.55 o 
   8   6  21      476.42      491.63     18.50 o 
   9   6  21      349.32      360.94     17.19 o 
  10   6  21       52.38       64.53     14.77 o 
  11   6  21        2.33       10.21     12.52 o 
   1   7  21     9607.96     9357.02     63.51 o 
   2   7  21      656.98      615.50     15.64 o 
   3   7  21      248.15      276.03     12.01 o 
   4   7  21        8.49       -6.62      6.62 o 
   5   7  21      324.68      293.47     13.79 o 
   6   7  21      990.28      986.72     22.60 o 
   7   7  21        0.79       -5.33      8.86 o 
   8   7  21        0.03        5.96      9.20 o 
   9   7  21       43.03       27.41     10.85 o 
  10   7  21       84.46       92.54     15.13 o 
  11   7  21      530.73      535.84     25.85 o 
   0   8  21     3328.13     3406.94     47.07 o 
   1   8  21      845.49      893.12     18.88 o 
   2   8  21      267.20      250.47     11.30 o 
   3   8  21        1.61       -6.16      6.78 o 
   4   8  21       67.78       42.97      8.13 o 
   5   8  21       26.67       21.14      7.77 o 
   6   8  21      131.88       98.54     12.58 o 
   7   8  21       91.04       74.52     10.87 o 
   8   8  21       52.72       52.16     11.48 o 
   9   8  21      628.82      695.94     30.17 o 
  10   8  21      108.33      125.14     16.36 o 
   1   9  21     2062.91     1951.47     25.44 o 
   2   9  21      880.89      858.71     17.76 o 
   3   9  21      112.16      111.44      9.59 o 
   4   9  21     2756.95     2779.15     31.89 o 
   5   9  21     1126.97     1063.68     20.37 o 
   6   9  21       18.16       18.51      8.34 o 
   7   9  21       41.97       15.73     10.05 o 
   8   9  21      640.02      636.18     24.82 o 
   9   9  21        3.82        1.86     11.55 o 
  10   9  21      638.60      555.80     27.92 o 
   0  10  21      739.10      654.51     32.32 o 
   1  10  21     2428.41     2315.49     28.10 o 
   2  10  21      147.80      164.14     10.98 o 
   3  10  21     1162.35     1196.87     21.17 o 
   4  10  21      187.17      208.12     11.33 o 
   5  10  21      762.89      856.04     18.89 o 
   6  10  21        4.69        2.70      8.08 o 
   7  10  21      178.20      240.71     17.26 o 
   8  10  21      183.60      219.81     17.54 o 
   9  10  21      178.12      190.14     17.62 o 
  10  10  21       44.23       54.29     15.02 o 
   1  11  21     1752.75     1663.99     33.23 o 
   2  11  21      218.85      216.42     11.30 o 
   3  11  21      291.35      317.58     12.79 o 
   4  11  21      130.17      135.32     10.24 o 
   5  11  21     1145.65     1103.70     22.76 o 
   6  11  21      359.54      336.39     17.00 o 
   7  11  21       39.01       40.64     14.11 o 
   8  11  21      559.10      565.03     25.03 o 
   9  11  21      413.93      423.04     22.90 o 
   0  12  21     2182.62     2318.18     47.49 o 
   1  12  21      824.69      810.66     19.39 o 
   2  12  21      272.72      325.00     13.02 o 
   3  12  21      174.74      156.64     10.73 o 
   4  12  21      315.54      305.70     13.96 o 
   5  12  21      623.75      589.28     19.26 o 
   6  12  21      213.61      230.67     13.99 o 
   7  12  21      302.17      274.08     20.71 o 
   8  12  21       11.41       -4.85     12.39 o 
   9  12  21      420.58      363.22     24.09 o 
   1  13  21        2.35        9.05      8.68 o 
   2  13  21       35.59       25.75      8.55 o 
   3  13  21       68.57       90.05     11.02 o 
   4  13  21       16.91       14.44      9.18 o 
   5  13  21     1332.97     1288.03     27.21 o 
   6  13  21       95.21      142.74     13.33 o 
   7  13  21      248.29      306.89     17.60 o 
   8  13  21       36.55       40.59     13.90 o 
   9  13  21      629.79      615.52     29.11 o 
   0  14  21      780.47      904.30     32.27 o 
   1  14  21      755.20      700.26     20.35 o 
   2  14  21        1.46        8.89      8.95 o 
   3  14  21       86.07       42.65     10.16 o 
   4  14  21       14.05       23.28      9.86 o 
   5  14  21      479.87      494.37     18.82 o 
   6  14  21       24.29       28.30     10.57 o 
   7  14  21       89.21       53.16     17.49 o 
   8  14  21      209.63      217.75     18.96 o 
   1  15  21      144.00      199.10     15.62 o 
   2  15  21      164.48      140.59     13.20 o 
   3  15  21      309.30      255.38     14.87 o 
   4  15  21      486.15      504.13     18.86 o 
   5  15  21      515.25      442.31     18.59 o 
   6  15  21        4.19       -7.90      9.84 o 
   7  15  21      143.15      144.30     15.59 o 
   8  15  21      154.07      186.10     20.21 o 
   0  16  21      842.58      880.13     52.68 o 
   1  16  21        8.56       24.16     10.55 o 
   2  16  21      300.04      345.33     19.46 o 
   3  16  21      191.25      222.45     14.92 o 
   4  16  21      250.35      261.26     16.57 o 
   5  16  21       32.68        3.77     11.90 o 
   6  16  21      149.59      134.84     14.07 o 
   7  16  21      935.94     1017.18     27.39 o 
   1  17  21      631.31      567.18     33.98 o 
   2  17  21       88.44      135.07     16.40 o 
   3  17  21      894.38     1031.45     27.88 o 
   4  17  21       21.89       -3.77     10.18 o 
   5  17  21      139.31      141.66     13.96 o 
   6  17  21       43.46       19.30     11.55 o 
   0  18  21     2128.76     2019.28     91.37 o 
   1  18  21       89.47      128.97     19.25 o 
   2  18  21      207.99      251.97     24.26 o 
   3  18  21        0.32        5.79     12.61 o 
   4  18  21       20.35       22.59     11.19 o 
   5  18  21       12.23       18.00     10.81 o 
   1  19  21      350.91      411.67     27.94 o 
   2  19  21        5.91       40.03     15.93 o 
   3  19  21      231.33      286.34     40.60 o 
   4  19  21      338.49      378.51     24.52 o 
   0  20  21        0.22       -9.05     20.58 o 
   1  20  21       56.16       49.28     15.86 o 
   2  20  21       49.36       34.45     16.41 o 
   0   0  22     6453.58     6160.38     83.14 o 
   1   0  22     5388.60     5079.20     67.61 o 
   2   0  22       67.34       49.70      9.68 o 
   3   0  22     2756.85     3066.27     51.86 o 
   4   0  22      289.86      344.70     20.53 o 
   5   0  22     1573.46     1538.44     38.00 o 
   6   0  22     2685.59     2641.76     51.64 o 
   7   0  22       16.21       14.65     17.40 o 
   8   0  22      562.07      463.10     25.46 o 
   9   0  22      464.36      420.04     25.66 o 
  10   0  22      386.04      322.66     29.94 o 
  11   0  22       26.78       24.95     16.58 o 
   1   1  22      740.68      749.51     13.65 o 
   2   1  22        5.99        4.66      5.62 o 
   3   1  22     2530.26     2483.27     32.64 o 
   4   1  22      524.83      574.53     17.17 o 
   5   1  22      186.84      200.19     12.45 o 
   6   1  22     1293.90     1163.41     24.77 o 
   7   1  22      141.91      105.84     11.34 o 
   8   1  22      597.65      545.09     19.25 o 
   9   1  22        0.35        2.53      8.98 o 
  10   1  22      302.31      304.07     17.37 o 
  11   1  22      252.43      259.57     17.29 o 
   0   2  22      538.38      535.38     56.80 o 
   1   2  22     2030.66     2085.31     28.21 o 
   2   2  22        0.71       23.01      6.53 o 
   3   2  22       12.99       30.47      7.56 o 
   4   2  22      329.06      332.89     14.10 o 
   5   2  22        8.90       -5.25      7.74 o 
   6   2  22     1189.49     1093.27     24.11 o 
   7   2  22      170.89      154.49     12.50 o 
   8   2  22      109.53      113.99     11.92 o 
   9   2  22      259.37      249.78     15.43 o 
  10   2  22     1037.00      974.00     26.31 o 
  11   2  22        3.13        1.66     10.83 o 
   1   3  22     1124.57     1096.22     16.92 o 
   2   3  22     1206.80     1262.22     19.73 o 
   3   3  22        4.27        8.99      7.07 o 
   4   3  22     3551.79     3560.24     44.89 o 
   5   3  22       44.47       61.06     11.81 o 
   6   3  22     1989.86     1995.59     31.85 o 
   7   3  22      728.82      749.22     21.95 o 
   8   3  22        0.30       -6.33      8.19 o 
   9   3  22      410.70      301.74     16.40 o 
  10   3  22       65.36       82.20     13.15 o 
  11   3  22       11.96       17.01     11.23 o 
   0   4  22     7379.97     7303.59     66.50 o 
   1   4  22      220.49      181.93     11.24 o 
   2   4  22      119.33      113.38      8.39 o 
   3   4  22      259.27      235.74     12.95 o 
   4   4  22     2664.69     2461.06     33.50 o 
   5   4  22      798.36      694.11     19.42 o 
   6   4  22     1052.30     1069.41     25.05 o 
   7   4  22        1.51       -1.33      8.44 o 
   8   4  22      260.22      287.33     15.45 o 
   9   4  22        2.49       -4.10      9.21 o 
  10   4  22        4.24        1.29      9.81 o 
  11   4  22      413.65      518.99     28.74 o 
   1   5  22     1552.48     1511.67     21.63 o 
   2   5  22       12.83       23.77      7.01 o 
   3   5  22      266.80      254.64     10.91 o 
   4   5  22      262.72      259.96     12.20 o 
   5   5  22      415.82      317.18     14.65 o 
   6   5  22      653.64      518.37     17.89 o 
   7   5  22     1145.61     1022.81     24.30 o 
   8   5  22      413.48      416.09     17.50 o 
   9   5  22       20.11        2.97      9.66 o 
  10   5  22      420.05      587.00     22.32 o 
  11   5  22       11.96        4.07     11.95 o 
   0   6  22     1932.85     1977.78     34.80 o 
   1   6  22        3.26        3.10      7.01 o 
   2   6  22     1251.88     1209.41     19.93 o 
   3   6  22     1065.99     1094.12     19.20 o 
   4   6  22     1952.53     1967.20     27.73 o 
   5   6  22        6.11       -4.39      8.15 o 
   6   6  22     1026.16      962.48     23.10 o 
   7   6  22      115.51       96.66     13.13 o 
   8   6  22      142.31      186.83     13.77 o 
   9   6  22      417.82      479.58     22.71 o 
  10   6  22      405.11      409.38     22.38 o 
  11   6  22       31.52       55.97     41.16 o 
   1   7  22       31.20       45.23      7.97 o 
   2   7  22      310.45      297.45     11.58 o 
   3   7  22       16.28       12.79      6.86 o 
   4   7  22        4.98        4.68      6.99 o 
   5   7  22      139.22      146.31     12.21 o 
   6   7  22      124.31      125.64     11.75 o 
   7   7  22      200.71      189.15     13.22 o 
   8   7  22       39.97       43.35     11.28 o 
   9   7  22       24.49       22.28     11.51 o 
  10   7  22      231.24      274.89     19.92 o 
   0   8  22      992.46     1018.37     26.25 o 
   1   8  22      503.73      533.76     17.14 o 
   2   8  22        4.95        8.44      7.70 o 
   3   8  22     1572.21     1512.33     23.07 o 
   4   8  22       17.15       22.21      7.59 o 
   5   8  22        6.18       16.73      8.63 o 
   6   8  22      345.86      351.93     15.72 o 
   7   8  22       38.16       18.13      9.75 o 
   8   8  22        7.85       -4.86     10.85 o 
   9   8  22       57.61       74.52     15.58 o 
  10   8  22      450.86      430.97     23.55 o 
   1   9  22      148.78      181.30     11.17 o 
   2   9  22     1540.92     1593.17     23.87 o 
   3   9  22     3306.72     3161.20     34.32 o 
   4   9  22     1046.75      906.45     19.17 o 
   5   9  22      140.66      106.58     10.33 o 
   6   9  22      203.46      265.84     14.64 o 
   7   9  22      116.39      124.69     13.85 o 
   8   9  22      519.86      457.83     39.02 o 
   9   9  22      210.89      217.70     20.38 o 
  10   9  22       19.90        8.56     12.48 o 
   0  10  22        0.21       12.85     12.21 o 
   1  10  22      272.03      273.22     12.92 o 
   2  10  22      808.02      720.50     19.54 o 
   3  10  22      911.49      911.53     19.00 o 
   4  10  22      664.43      667.00     17.65 o 
   5  10  22      196.95      209.98     11.71 o 
   6  10  22      174.81      157.52     14.69 o 
   7  10  22       60.21       87.32     14.18 o 
   8  10  22      152.81      106.44     14.92 o 
   9  10  22        5.16       -7.62     12.24 o 
   1  11  22     4543.78     4603.31     45.41 o 
   2  11  22       52.95       63.47      8.90 o 
   3  11  22       38.60       40.52      9.07 o 
   4  11  22       60.09       83.05      9.44 o 
   5  11  22      124.80       98.94     11.43 o 
   6  11  22      111.83       92.30     12.51 o 
   7  11  22       69.66       45.50     15.83 o 
   8  11  22       94.57       50.33     13.73 o 
   9  11  22      108.08      110.33     16.44 o 
   0  12  22     3201.55     3131.16     56.97 o 
   1  12  22      203.11      202.96     13.00 o 
   2  12  22      552.90      563.42     15.93 o 
   3  12  22       69.12       63.86      9.06 o 
   4  12  22      954.17      958.57     23.16 o 
   5  12  22      159.47      185.24     13.69 o 
   6  12  22      223.07      246.96     18.65 o 
   7  12  22       82.92       53.45     16.54 o 
   8  12  22      323.66      357.59     30.82 o 
   9  12  22       11.16       -1.18     18.98 o 
   1  13  22     1953.46     1994.19     32.08 o 
   2  13  22      337.30      308.55     14.77 o 
   3  13  22      401.83      419.31     16.74 o 
   4  13  22      242.45      246.66     14.50 o 
   5  13  22      479.26      458.49     18.03 o 
   6  13  22      162.77      167.08     13.70 o 
   7  13  22        5.19        9.15     12.48 o 
   8  13  22      562.14      620.90     26.49 o 
   0  14  22       80.65       62.53     14.97 o 
   1  14  22       21.72       44.28     10.09 o 
   2  14  22     1628.64     1673.54     35.36 o 
   3  14  22       45.36       57.38     10.88 o 
   4  14  22     1563.21     1563.07     31.52 o 
   5  14  22       42.84       44.97     10.78 o 
   6  14  22      667.51      698.51     22.41 o 
   7  14  22        6.10       -9.87     11.38 o 
   8  14  22      117.40      115.62     17.36 o 
   1  15  22      616.99      643.70     24.06 o 
   2  15  22      162.64      169.15     15.99 o 
   3  15  22      338.16      320.65     16.17 o 
   4  15  22        0.42        0.25      9.18 o 
   5  15  22      246.69      245.86     15.53 o 
   6  15  22      517.36      500.35     20.43 o 
   7  15  22        0.73        5.65     11.09 o 
   0  16  22     1690.63     1835.33     66.93 o 
   1  16  22      199.89      204.27     16.79 o 
   2  16  22     1208.04     1309.88     33.34 o 
   3  16  22        9.25       15.82     11.21 o 
   4  16  22      113.44       91.43     12.36 o 
   5  16  22      192.06      204.08     15.24 o 
   6  16  22      654.23      692.52     23.34 o 
   1  17  22      785.62      861.77     35.32 o 
   2  17  22       94.43       79.54     15.67 o 
   3  17  22      353.37      419.70     21.70 o 
   4  17  22        0.19       -1.87     10.22 o 
   5  17  22       71.59       76.57     12.73 o 
   0  18  22        0.95       -3.29     18.97 o 
   1  18  22      220.01      271.10     28.28 o 
   2  18  22       12.58        5.20     14.34 o 
   3  18  22       33.58       -1.16     12.16 o 
   4  18  22      137.81      171.41     15.92 o 
   1  19  22      123.45      142.48     20.87 o 
   2  19  22       13.23       20.03     15.54 o 
   3  19  22      335.85      387.22     35.64 o 
   1   1  23     3083.77     3031.65     28.72 o 
   2   1  23       99.97       88.73     10.73 o 
   3   1  23     2753.36     2653.12     34.40 o 
   4   1  23       42.94       45.60      9.43 o 
   5   1  23      173.26      207.66     12.82 o 
   6   1  23     1990.72     1748.04     30.16 o 
   7   1  23     1231.56     1216.74     26.22 o 
   8   1  23      173.15      185.80     15.42 o 
   9   1  23      523.51      572.13     21.08 o 
  10   1  23      222.68      270.47     16.82 o 
  11   1  23       82.58       55.60     13.50 o 
   0   2  23     6547.37     6345.78     61.60 o 
   1   2  23      833.77      880.36     16.39 o 
   2   2  23     2547.60     2461.45     30.10 o 
   3   2  23     1742.00     1721.94     27.60 o 
   4   2  23     2804.52     2613.41     35.13 o 
   5   2  23      969.16     1001.93     22.80 o 
   6   2  23      240.00      213.58     15.40 o 
   7   2  23      215.22      222.29     14.09 o 
   8   2  23      420.77      428.72     20.30 o 
   9   2  23      527.88      507.75     19.97 o 
  10   2  23      670.89      740.33     23.96 o 
  11   2  23      115.77       77.04     13.83 o 
   1   3  23       55.20       82.74     11.89 o 
   2   3  23        4.94        6.79      6.59 o 
   3   3  23     1063.50     1054.55     19.98 o 
   4   3  23       16.38        8.51      8.22 o 
   5   3  23     2423.74     2517.06     35.26 o 
   6   3  23        0.51       -4.71      8.47 o 
   7   3  23      250.75      265.40     14.96 o 
   8   3  23      149.41      178.84     13.73 o 
   9   3  23      223.65      232.87     15.56 o 
  10   3  23       36.46       48.98     11.94 o 
  11   3  23      286.87      299.43     18.94 o 
   0   4  23      878.35      840.50     23.62 o 
   1   4  23      436.41      474.49     13.30 o 
   2   4  23     1068.40      983.23     17.99 o 
   3   4  23      100.74      131.83      9.88 o 
   4   4  23       15.00       10.77      8.49 o 
   5   4  23      172.13      170.06     12.34 o 
   6   4  23        3.44        5.92      8.78 o 
   7   4  23     1002.97      941.67     23.84 o 
   8   4  23      287.51      265.95     15.51 o 
   9   4  23      139.04      179.69     15.32 o 
  10   4  23        5.57       -1.07     10.45 o 
   1   5  23     1144.88     1049.44     18.74 o 
   2   5  23      145.18      107.87      8.83 o 
   3   5  23      537.20      514.92     14.20 o 
   4   5  23       13.99        5.60      8.64 o 
   5   5  23     2433.47     2204.11     33.36 o 
   6   5  23       36.03       35.00      9.68 o 
   7   5  23      247.77      270.21     14.89 o 
   8   5  23      129.31      115.83     12.62 o 
   9   5  23      262.32      260.46     17.27 o 
  10   5  23      430.41      426.77     19.96 o 
   0   6  23      110.66      166.52     13.52 o 
   1   6  23     2025.59     1942.51     25.95 o 
   2   6  23       56.01       37.74      7.61 o 
   3   6  23      834.50      928.91     18.18 o 
   4   6  23       13.62        1.16      7.65 o 
   5   6  23      377.17      336.67     15.71 o 
   6   6  23      124.97      147.33     12.52 o 
   7   6  23      686.00      701.52     21.10 o 
   8   6  23        0.20       16.39      9.26 o 
   9   6  23       83.31       70.30     12.11 o 
  10   6  23       77.64      119.55     19.63 o 
   1   7  23     1259.06     1283.60     21.26 o 
   2   7  23      765.15      768.94     17.03 o 
   3   7  23      196.50      194.74     10.91 o 
   4   7  23      201.04      158.40     11.02 o 
   5   7  23     1865.63     1969.14     31.74 o 
   6   7  23        1.33       -2.16      8.39 o 
   7   7  23       14.04       25.83     10.47 o 
   8   7  23        1.12       -0.91      9.28 o 
   9   7  23      137.12      165.11     16.80 o 
  10   7  23       60.50       70.90     15.23 o 
   0   8  23     1577.11     1537.35     38.44 o 
   1   8  23      397.96      464.80     17.11 o 
   2   8  23      998.51      906.08     18.61 o 
   3   8  23     1743.02     1678.76     24.88 o 
   4   8  23     1325.17     1303.60     22.32 o 
   5   8  23     1084.97     1107.29     26.22 o 
   6   8  23       14.93       14.20      9.25 o 
   7   8  23      528.83      612.47     22.71 o 
   8   8  23      112.35       95.94     14.54 o 
   9   8  23      206.24      219.42     18.59 o 
  10   8  23       33.75       57.00     14.94 o 
   1   9  23     5030.18     4907.10     46.74 o 
   2   9  23      335.96      338.26     14.17 o 
   3   9  23      812.19      843.76     18.64 o 
   4   9  23      303.29      366.08     13.68 o 
   5   9  23     1844.65     1775.09     40.05 o 
   6   9  23      783.42      795.86     21.90 o 
   7   9  23        3.65      -10.15     10.15 o 
   8   9  23       28.83       17.91     13.02 o 
   9   9  23       12.98       11.42     12.54 o 
   0  10  23        1.36       -7.24     12.50 o 
   1  10  23     1278.88     1323.11     25.94 o 
   2  10  23     2774.73     2748.76     32.24 o 
   3  10  23       27.60       25.33      8.25 o 
   4  10  23      543.74      473.49     15.15 o 
   5  10  23        3.65       -2.11      8.13 o 
   6  10  23       16.03       15.55     11.36 o 
   7  10  23        4.48      -10.56     11.90 o 
   8  10  23      342.84      406.29     22.17 o 
   9  10  23      155.55      186.19     20.16 o 
   1  11  23     1399.70     1421.10     27.12 o 
   2  11  23       11.95        8.04      7.69 o 
   3  11  23      558.37      489.93     16.26 o 
   4  11  23      146.90      144.62     11.25 o 
   5  11  23      956.81      905.21     24.90 o 
   6  11  23      189.74      203.69     16.63 o 
   7  11  23      154.76      152.83     15.87 o 
   8  11  23       59.66       80.46     15.14 o 
   9  11  23      569.23      517.43     25.67 o 
   0  12  23      687.53      642.50     28.37 o 
   1  12  23      234.20      220.46     13.55 o 
   2  12  23     1083.05      973.52     21.63 o 
   3  12  23      198.70      202.50     11.83 o 
   4  12  23      431.51      396.65     20.78 o 
   5  12  23      980.56     1004.59     24.62 o 
   6  12  23       18.30       15.73     12.28 o 
   7  12  23       18.01       22.60     13.66 o 
   8  12  23       90.54      114.44     17.76 o 
   1  13  23       53.64       45.93     10.44 o 
   2  13  23       92.84      122.88     12.09 o 
   3  13  23      331.45      330.14     15.48 o 
   4  13  23       56.76       49.22     10.37 o 
   5  13  23      638.36      653.02     21.13 o 
   6  13  23       52.40       53.41     11.96 o 
   7  13  23      289.34      317.15     20.89 o 
   8  13  23      597.16      608.01     29.60 o 
   0  14  23      984.28      830.84     32.71 o 
   1  14  23      162.57      158.35     12.84 o 
   2  14  23        2.20       11.70     10.77 o 
   3  14  23       71.19       56.01     10.93 o 
   4  14  23       32.38       32.86     10.51 o 
   5  14  23      665.87      715.75     23.92 o 
   6  14  23       52.76       54.29     12.72 o 
   7  14  23      472.55      523.97     24.94 o 
   1  15  23      193.78      218.47     21.03 o 
   2  15  23        1.25        1.66     10.79 o 
   3  15  23       33.77       33.03     12.30 o 
   4  15  23       50.34       28.61     10.81 o 
   5  15  23      127.31      126.48     13.72 o 
   6  15  23        8.93       18.06     11.34 o 
   7  15  23      124.98      174.76     26.88 o 
   0  16  23     1025.68      999.34     52.96 o 
   1  16  23      161.18      175.01     16.40 o 
   2  16  23       45.81       57.39     17.74 o 
   3  16  23      129.35      140.27     15.63 o 
   4  16  23       20.97       19.75     11.04 o 
   5  16  23       20.66       28.88     10.89 o 
   6  16  23      177.35      176.66     15.65 o 
   1  17  23       45.48       34.46     15.01 o 
   2  17  23      424.02      538.72     32.80 o 
   3  17  23      120.24       81.78     16.57 o 
   4  17  23       17.61        5.18     11.13 o 
   5  17  23      109.13      118.13     13.90 o 
   0  18  23        0.98        5.32     20.15 o 
   1  18  23       10.70       26.24     17.61 o 
   2  18  23       48.46       26.11     15.43 o 
   3  18  23       38.38       52.74     15.58 o 
   4  18  23        5.77       -1.65     32.93 o 
   1  19  23      536.08      604.36     33.11 o 
   0   0  24      504.79      456.33     28.01 o 
   1   0  24      585.59      627.99     21.28 o 
   2   0  24       81.26      118.45     14.56 o 
   3   0  24       66.75       82.94     14.22 o 
   4   0  24       75.67       93.15     14.56 o 
   5   0  24      214.89      185.71     18.28 o 
   6   0  24        1.11       -8.03     11.77 o 
   7   0  24       10.02        9.45     13.32 o 
   8   0  24      933.28      931.64     34.71 o 
   9   0  24      128.73      141.72     21.19 o 
  10   0  24     1196.72     1331.64     45.93 o 
   1   1  24     1193.93     1158.39     17.97 o 
   2   1  24       98.58       98.31      9.22 o 
   3   1  24       42.54       51.60      9.38 o 
   4   1  24        7.34       -1.01      8.40 o 
   5   1  24     1227.47     1092.90     23.96 o 
   6   1  24       23.74        8.81      8.79 o 
   7   1  24      168.86      170.83     13.31 o 
   8   1  24      271.12      296.91     16.49 o 
   9   1  24        4.35        7.52      9.92 o 
  10   1  24       18.07       18.23     11.63 o 
   0   2  24     1005.05     1168.07     24.33 o 
   1   2  24      914.76      923.92     16.49 o 
   2   2  24     1935.20     1872.89     27.17 o 
   3   2  24      140.24      137.76     10.98 o 
   4   2  24      369.91      298.84     14.26 o 
   5   2  24      454.49      330.87     15.13 o 
   6   2  24     1093.25     1115.61     24.90 o 
   7   2  24        0.53        3.00      8.80 o 
   8   2  24      473.25      543.99     29.09 o 
   9   2  24      155.58      195.39     14.95 o 
  10   2  24       64.03       58.52     13.92 o 
   1   3  24     3237.30     3196.33     32.45 o 
   2   3  24      522.36      481.37     14.69 o 
   3   3  24      846.60      860.36     20.57 o 
   4   3  24      311.81      366.16     15.33 o 
   5   3  24     1017.19      901.04     22.50 o 
   6   3  24      431.07      452.40     17.67 o 
   7   3  24       67.30       83.99     11.58 o 
   8   3  24       48.47       61.03     11.25 o 
   9   3  24        3.19       25.54     10.57 o 
  10   3  24        0.04       -7.54     10.78 o 
   0   4  24       22.59       73.14     14.20 o 
   1   4  24      218.79      271.87     11.44 o 
   2   4  24      388.84      375.42     12.55 o 
   3   4  24      644.61      658.45     16.99 o 
   4   4  24     3374.76     3079.28     39.06 o 
   5   4  24      364.40      436.40     16.92 o 
   6   4  24      141.80      158.18     12.65 o 
   7   4  24      256.27      250.27     14.79 o 
   8   4  24      392.91      390.63     17.79 o 
   9   4  24      778.45      903.50     35.47 o 
  10   4  24      237.80      286.48     18.28 o 
   1   5  24     1056.22     1167.12     19.88 o 
   2   5  24     1527.85     1477.14     26.09 o 
   3   5  24       52.43       29.53      8.52 o 
   4   5  24       45.89       38.03      9.24 o 
   5   5  24      858.52      778.84     21.31 o 
   6   5  24       12.80       15.78      9.08 o 
   7   5  24       28.19        1.85      9.08 o 
   8   5  24       85.12      105.53     12.66 o 
   9   5  24        0.86       -5.53      9.75 o 
  10   5  24        2.72       -9.75     10.98 o 
   0   6  24      509.34      538.30     24.02 o 
   1   6  24      145.09      126.27     13.92 o 
   2   6  24     1103.30     1132.82     20.16 o 
   3   6  24       37.42       44.47      8.61 o 
   4   6  24      899.55      919.08     24.31 o 
   5   6  24       69.67       92.24     11.28 o 
   6   6  24      316.52      301.79     15.42 o 
   7   6  24       69.84       91.14     12.02 o 
   8   6  24      122.02      172.86     15.32 o 
   9   6  24      433.56      484.49     20.10 o 
  10   6  24      458.07      400.57     23.44 o 
   1   7  24     6984.00     6978.78     57.94 o 
   2   7  24      156.43      156.23     10.35 o 
   3   7  24      546.58      475.75     14.68 o 
   4   7  24        2.24        0.62      7.66 o 
   5   7  24        0.48        9.09      8.86 o 
   6   7  24      113.21      115.04     11.93 o 
   7   7  24       12.19       33.31     12.88 o 
   8   7  24       56.53       53.45     11.63 o 
   9   7  24       38.56       39.71     13.34 o 
  10   7  24      134.54      142.37     29.44 o 
   0   8  24     1457.90     1465.83     37.83 o 
   1   8  24    14390.70    14131.35    102.01 o 
   2   8  24     2443.31     2303.82     29.08 o 
   3   8  24      443.23      439.23     15.06 o 
   4   8  24     1417.99     1466.94     25.66 o 
   5   8  24      189.79      193.19     13.45 o 
   6   8  24      150.39      161.76     12.79 o 
   7   8  24     1037.34     1001.14     25.29 o 
   8   8  24       22.75       10.44     11.71 o 
   9   8  24       14.66      -11.47     11.47 o 
   1   9  24       29.01       36.07      9.88 o 
   2   9  24      688.95      694.41     18.30 o 
   3   9  24        9.60       12.50      8.00 o 
   4   9  24       76.04       51.37     10.07 o 
   5   9  24       14.42       32.65     10.46 o 
   6   9  24       15.21        9.24     10.00 o 
   7   9  24      826.43      855.50     27.94 o 
   8   9  24       21.00       18.64     12.56 o 
   9   9  24        1.95      -11.72     11.72 o 
   0  10  24        3.07       -6.05     12.42 o 
   1  10  24      633.90      588.89     18.82 o 
   2  10  24      430.15      459.53     17.10 o 
   3  10  24      152.62      164.58     11.25 o 
   4  10  24       26.85       26.39      8.43 o 
   5  10  24      993.04      943.54     23.76 o 
   6  10  24      372.12      432.01     21.29 o 
   7  10  24      145.18      127.36     15.66 o 
   8  10  24      179.79      239.76     21.05 o 
   9  10  24      192.24      237.47     19.85 o 
   1  11  24      468.60      529.92     18.51 o 
   2  11  24      360.61      368.01     15.94 o 
   3  11  24       37.98       44.69      9.53 o 
   4  11  24       77.55       73.20     12.40 o 
   5  11  24        9.28       -0.41      9.49 o 
   6  11  24      116.98       98.54     14.62 o 
   7  11  24       75.20       87.48     14.59 o 
   8  11  24       79.31       83.73     15.67 o 
   0  12  24      652.77      717.72     32.79 o 
   1  12  24      534.18      556.62     18.71 o 
   2  12  24       25.66       38.63     10.11 o 
   3  12  24        1.33        2.59      8.03 o 
   4  12  24      672.79      690.17     20.94 o 
   5  12  24        3.69        6.01     10.06 o 
   6  12  24      148.85      142.52     17.79 o 
   7  12  24      144.89      191.51     20.16 o 
   8  12  24      389.56      342.08     23.99 o 
   1  13  24      473.33      510.93     24.24 o 
   2  13  24        0.00        4.95      9.21 o 
   3  13  24      204.53      200.65     18.59 o 
   4  13  24      234.21      273.03     15.43 o 
   5  13  24       83.14       71.21     12.75 o 
   6  13  24      918.83      913.92     34.85 o 
   7  13  24       10.35        0.38     12.64 o 
   0  14  24     2098.26     2100.52     55.60 o 
   1  14  24      231.21      251.41     15.23 o 
   2  14  24      951.08      917.45     28.16 o 
   3  14  24     1398.21     1342.70     33.12 o 
   4  14  24      504.83      483.13     18.92 o 
   5  14  24     1111.60     1200.23     36.02 o 
   6  14  24      625.63      633.70     26.14 o 
   7  14  24      164.49      145.15     17.42 o 
   1  15  24      197.25      199.80     16.83 o 
   2  15  24      869.44      922.07     28.53 o 
   3  15  24        3.56       -7.64     11.20 o 
   4  15  24        0.61        5.24      9.78 o 
   5  15  24       25.26       46.26     11.67 o 
   6  15  24       18.36       13.33     13.64 o 
   0  16  24      453.49      388.56     37.25 o 
   1  16  24      128.73      137.62     17.36 o 
   2  16  24       98.69       75.45     14.09 o 
   3  16  24        0.15        3.44     10.70 o 
   4  16  24      482.61      503.65     23.46 o 
   5  16  24      425.37      399.81     19.30 o 
   1  17  24      496.79      516.37     29.57 o 
   2  17  24      215.15      220.80     19.94 o 
   3  17  24      551.97      577.48     24.95 o 
   4  17  24       39.21       73.98     15.03 o 
   0  18  24      447.06      474.35     54.33 o 
   1  18  24      141.04      147.04     20.53 o 
   2  18  24      105.05      120.73     20.10 o 
   1   1  25      580.34      583.48     15.78 o 
   2   1  25       23.22        4.68     10.79 o 
   3   1  25       54.84       31.43      8.79 o 
   4   1  25     1418.26     1282.22     25.48 o 
   5   1  25       55.00       44.53     10.66 o 
   6   1  25       16.31       43.51     10.15 o 
   7   1  25      265.24      258.33     15.15 o 
   8   1  25       11.97       18.93     10.23 o 
   9   1  25     2135.78     2212.33     38.68 o 
  10   1  25      338.76      417.33     20.25 o 
   0   2  25     1817.87     1655.26     32.57 o 
   1   2  25      385.75      412.83     13.00 o 
   2   2  25       13.34       49.47     12.10 o 
   3   2  25     1211.21     1172.32     30.87 o 
   4   2  25      489.06      433.70     16.44 o 
   5   2  25      351.48      390.71     16.45 o 
   6   2  25        2.45       -5.20      8.48 o 
   7   2  25        0.78       10.05      9.23 o 
   8   2  25        2.04       -0.32      9.32 o 
   9   2  25      393.67      446.93     19.88 o 
  10   2  25      111.47      141.88     14.85 o 
   1   3  25     3951.35     3759.08     54.57 o 
   2   3  25      434.60      487.83     15.13 o 
   3   3  25     1892.16     1675.44     28.39 o 
   4   3  25       11.74        8.31      8.47 o 
   5   3  25      991.12      849.39     21.93 o 
   6   3  25      146.34      143.06     12.48 o 
   7   3  25      457.55      467.40     18.88 o 
   8   3  25      185.93      194.65     14.52 o 
   9   3  25      443.69      429.57     19.38 o 
  10   3  25        0.28        9.57     11.05 o 
   0   4  25     9355.30     8846.83     88.36 o 
   1   4  25     2360.85     2461.87     28.98 o 
   2   4  25       14.32       40.47      8.20 o 
   3   4  25      304.35      350.94     15.06 o 
   4   4  25       25.84       19.28      8.52 o 
   5   4  25      147.59      143.37     12.31 o 
   6   4  25        9.45       25.23      9.34 o 
   7   4  25      174.53      160.86     13.58 o 
   8   4  25      151.47      156.33     13.90 o 
   9   4  25      493.63      529.76     20.94 o 
  10   4  25      126.04      154.05     15.16 o 
   1   5  25     1826.24     1807.98     26.71 o 
   2   5  25       16.10       25.20      7.89 o 
   3   5  25     2251.23     2267.53     33.22 o 
   4   5  25      333.33      371.53     15.93 o 
   5   5  25      261.67      293.61     15.05 o 
   6   5  25      111.48      126.37     12.66 o 
   7   5  25      118.31      121.15     12.42 o 
   8   5  25       35.59       49.41     11.67 o 
   9   5  25      199.96      241.21     16.57 o 
  10   5  25      540.32      562.29     31.83 o 
   0   6  25     1453.30     1435.02     37.09 o 
   1   6  25      469.94      459.23     15.26 o 
   2   6  25      184.30      225.34     11.40 o 
   3   6  25      476.94      537.41     16.28 o 
   4   6  25       21.60        2.13      8.76 o 
   5   6  25        6.13       -8.71      8.71 o 
   6   6  25        2.98        7.64      8.76 o 
   7   6  25      161.26      200.38     14.36 o 
   8   6  25      109.63      118.81     13.35 o 
   9   6  25       42.50       48.64     11.84 o 
   1   7  25     1302.14     1251.58     23.36 o 
   2   7  25     2459.86     2392.52     29.81 o 
   3   7  25     4018.96     3871.04     41.90 o 
   4   7  25       60.81       63.89     10.78 o 
   5   7  25      109.01      116.73     16.71 o 
   6   7  25        0.01        9.75      9.37 o 
   7   7  25       58.24       62.96     11.82 o 
   8   7  25       12.01        0.43      9.90 o 
   9   7  25      301.44      327.62     21.49 o 
   0   8  25      183.45      196.41     18.45 o 
   1   8  25       90.76      125.85     13.15 o 
   2   8  25       17.12        5.47      8.42 o 
   3   8  25     2283.29     2405.94     30.73 o 
   4   8  25       65.58       83.29     12.46 o 
   5   8  25      288.30      314.55     15.61 o 
   6   8  25       15.29       10.60      8.95 o 
   7   8  25      393.46      429.69     18.66 o 
   8   8  25       12.00       29.06     13.99 o 
   9   8  25      468.11      487.82     34.11 o 
   1   9  25       63.41       49.47     10.22 o 
   2   9  25       38.40       62.73      9.62 o 
   3   9  25      797.83      700.01     17.81 o 
   4   9  25       19.82       14.97      8.49 o 
   5   9  25      215.95      209.45     14.17 o 
   6   9  25       12.53       -1.61      9.16 o 
   7   9  25      503.56      478.44     25.65 o 
   8   9  25        1.84       -5.44     12.21 o 
   9   9  25      208.86      274.27     25.88 o 
   0  10  25     3863.57     3554.10     61.92 o 
   1  10  25       21.34       42.70     10.16 o 
   2  10  25      274.11      243.94     13.26 o 
   3  10  25       34.93       49.80      9.02 o 
   4  10  25      190.37      165.45     12.99 o 
   5  10  25        0.08       -7.91      9.58 o 
   6  10  25        0.05       -4.32     12.61 o 
   7  10  25      349.41      323.09     20.36 o 
   8  10  25      285.10      265.60     20.39 o 
   1  11  25       93.73       79.17     11.27 o 
   2  11  25       41.79       37.91     10.19 o 
   3  11  25       57.06       46.85      9.77 o 
   4  11  25       76.10      101.48     15.82 o 
   5  11  25        4.34       -3.36     10.84 o 
   6  11  25      391.49      391.99     25.28 o 
   7  11  25      801.84      820.16     32.56 o 
   8  11  25      544.05      666.55     30.87 o 
   0  12  25     2167.50     2080.67     48.36 o 
   1  12  25       15.91       11.20      9.39 o 
   2  12  25      236.50      217.48     14.07 o 
   3  12  25        6.58       -0.32      8.82 o 
   4  12  25       12.32       -4.89      9.30 o 
   5  12  25       20.16       23.56     13.34 o 
   6  12  25       50.54       78.54     16.02 o 
   7  12  25      181.10      236.24     29.55 o 
   1  13  25     1816.67     1856.66     32.73 o 
   2  13  25       10.44        5.33      9.58 o 
   3  13  25     1112.57     1157.40     31.21 o 
   4  13  25      111.67      125.29     12.69 o 
   5  13  25       92.97       46.66     12.30 o 
   6  13  25        6.51       12.22     11.72 o 
   7  13  25     1591.35     1695.32     63.01 o 
   0  14  25     1821.79     1959.14     48.29 o 
   1  14  25      138.47      144.27     13.47 o 
   2  14  25      414.51      434.55     25.65 o 
   3  14  25       40.15       51.63     12.85 o 
   4  14  25       59.36       70.40     17.21 o 
   5  14  25       72.97       72.74     13.35 o 
   6  14  25      128.90      170.99     20.49 o 
   1  15  25     1464.59     1581.63     36.39 o 
   2  15  25      603.53      644.57     25.42 o 
   3  15  25     1337.15     1474.10     50.68 o 
   4  15  25        0.25      -10.66     10.66 o 
   5  15  25      523.89      556.90     31.47 o 
   0  16  25       48.51       82.32     25.61 o 
   1  16  25       25.81       20.98     13.66 o 
   2  16  25      279.47      278.44     19.08 o 
   3  16  25       12.32       12.96     12.52 o 
   4  16  25       93.11       77.11     14.58 o 
   1  17  25      160.59      191.67     21.99 o 
   2  17  25      316.32      302.07     22.31 o 
   3  17  25      569.75      631.39     26.19 o 
   0   0  26     2296.77     2113.21     60.88 o 
   1   0  26        7.54       30.64     12.66 o 
   2   0  26     1944.11     1860.41     65.57 o 
   3   0  26     2022.42     2273.66     52.52 o 
   4   0  26      482.02      504.71     25.16 o 
   5   0  26      786.39      688.57     28.79 o 
   6   0  26      202.21      178.43     19.28 o 
   7   0  26      991.33      973.31     35.97 o 
   8   0  26      717.12      702.04     41.82 o 
   9   0  26       99.28      116.94     25.68 o 
  10   0  26     1383.40     1812.60    108.66 o 
   1   1  26       62.42      171.96     23.34 o 
   2   1  26      274.88      282.00     14.28 o 
   3   1  26      105.59      138.58     12.48 o 
   4   1  26       35.17       37.80      9.70 o 
   5   1  26      109.23       91.38     11.45 o 
   6   1  26      275.65      271.84     15.31 o 
   7   1  26        3.84       -6.85      9.60 o 
   8   1  26       55.80       38.55     11.34 o 
   9   1  26       46.24       90.88     14.51 o 
   0   2  26      169.84      247.77     15.56 o 
   1   2  26       20.27       19.51      7.79 o 
   2   2  26     4079.14     3878.82     59.66 o 
   3   2  26      177.87      232.42     13.37 o 
   4   2  26      448.92      492.39     17.55 o 
   5   2  26      109.35       94.96     11.51 o 
   6   2  26      166.12      172.11     13.59 o 
   7   2  26       20.37       15.48     10.10 o 
   8   2  26     1315.87     1183.57     28.39 o 
   9   2  26       25.45       16.10     11.12 o 
   1   3  26      544.09      605.31     18.31 o 
   2   3  26      351.91      321.61     14.51 o 
   3   3  26       50.69       77.26     10.22 o 
   4   3  26       91.35       50.10     10.04 o 
   5   3  26       50.50       38.67     10.19 o 
   6   3  26      195.81      142.33     12.68 o 
   7   3  26        6.60       23.84      9.99 o 
   8   3  26       14.83       32.00     10.52 o 
   9   3  26        5.18       28.31     11.51 o 
   0   4  26      343.12      400.57     26.07 o 
   1   4  26        6.47        4.81      7.53 o 
   2   4  26        2.96       15.32      7.89 o 
   3   4  26       29.50       25.87      9.58 o 
   4   4  26      197.43      193.62     13.17 o 
   5   4  26      869.92      817.89     27.57 o 
   6   4  26      473.49      452.06     18.07 o 
   7   4  26      823.09      896.23     24.37 o 
   8   4  26      333.17      292.01     16.98 o 
   9   4  26      418.74      423.57     19.84 o 
   1   5  26        1.30       14.00      7.95 o 
   2   5  26      301.24      332.00     13.83 o 
   3   5  26        3.91        5.64      8.51 o 
   4   5  26      421.31      452.54     17.97 o 
   5   5  26       69.80       53.06     10.66 o 
   6   5  26      100.90      109.90     12.10 o 
   7   5  26        1.61       -1.81      9.74 o 
   8   5  26       80.74       66.84     12.11 o 
   9   5  26       46.82       55.05     12.30 o 
   0   6  26      117.56      153.26     28.32 o 
   1   6  26       22.41       31.28      9.27 o 
   2   6  26      981.00      993.92     22.64 o 
   3   6  26      523.60      535.30     18.13 o 
   4   6  26        2.30       -6.63      8.20 o 
   5   6  26       80.24       74.25     11.01 o 
   6   6  26      193.70      234.27     17.27 o 
   7   6  26      112.15      127.63     13.21 o 
   8   6  26      417.32      445.60     19.64 o 
   9   6  26      166.42      167.37     15.30 o 
   1   7  26       44.74       76.01     10.41 o 
   2   7  26      509.05      496.74     17.12 o 
   3   7  26      369.50      317.83     14.24 o 
   4   7  26       40.26        7.41      9.13 o 
   5   7  26      325.49      306.82     15.68 o 
   6   7  26        2.06       -5.39      8.98 o 
   7   7  26      362.29      438.16     18.89 o 
   8   7  26        2.48        8.34     10.43 o 
   9   7  26       81.56       66.63     15.04 o 
   0   8  26      806.73      810.58     30.73 o 
   1   8  26     1836.37     1745.51     29.92 o 
   2   8  26     2131.62     2184.67     31.75 o 
   3   8  26       36.22       26.98      9.10 o 
   4   8  26     1025.17      957.97     23.86 o 
   5   8  26       38.04       28.74      9.89 o 
   6   8  26       11.87       14.90      9.55 o 
   7   8  26      104.36       73.34     12.16 o 
   8   8  26      882.50      972.37     33.29 o 
   1   9  26      114.00       79.72     11.08 o 
   2   9  26       19.15       23.57      9.76 o 
   3   9  26        8.06        9.54      8.82 o 
   4   9  26        0.54       -0.81      9.20 o 
   5   9  26       99.38       86.91     11.85 o 
   6   9  26       29.85       19.94     10.09 o 
   7   9  26        0.12      -10.57     10.57 o 
   8   9  26      395.23      492.00     24.62 o 
   0  10  26     5218.27     4968.06     75.89 o 
   1  10  26      250.69      237.28     14.27 o 
   2  10  26     2104.38     2176.90     34.33 o 
   3  10  26       30.81       35.75      9.27 o 
   4  10  26        0.95        7.30      9.27 o 
   5  10  26      361.50      305.46     16.34 o 
   6  10  26      604.60      644.45     25.58 o 
   7  10  26      326.14      343.28     20.97 o 
   8  10  26      629.48      619.38     27.15 o 
   1  11  26        2.68        8.72      9.74 o 
   2  11  26       63.58       67.05     11.12 o 
   3  11  26      679.71      736.61     21.70 o 
   4  11  26       90.77       73.28     10.96 o 
   5  11  26       77.48      100.60     15.96 o 
   6  11  26       46.98       69.49     15.94 o 
   7  11  26       11.12       41.59     13.67 o 
   0  12  26     2551.17     2413.29     52.85 o 
   1  12  26       25.03       31.36     10.43 o 
   2  12  26       14.49       -1.48      9.28 o 
   3  12  26       49.93       52.37     11.12 o 
   4  12  26      188.64      188.44     15.02 o 
   5  12  26      862.72      845.21     32.17 o 
   6  12  26      439.60      407.68     24.56 o 
   7  12  26       23.91      -14.04     14.04 o 
   1  13  26      216.81      250.74     15.37 o 
   2  13  26       62.67       68.79     11.70 o 
   3  13  26        2.77        7.96     14.44 o 
   4  13  26      128.56      140.85     15.55 o 
   5  13  26       26.64       20.74     12.90 o 
   6  13  26       15.47        2.57     18.41 o 
   0  14  26       51.19       62.25     16.43 o 
   1  14  26       30.98        5.20     10.05 o 
   2  14  26       52.14       61.93     15.24 o 
   3  14  26      187.36      165.32     16.67 o 
   4  14  26        1.15        4.16     11.85 o 
   5  14  26      117.30      167.62     17.90 o 
   1  15  26      234.11      223.77     18.31 o 
   2  15  26        1.23        8.00     12.13 o 
   3  15  26        3.17       14.34     12.34 o 
   4  15  26       27.79        8.54     17.13 o 
   0  16  26      296.06      267.87     63.38 o 
   1  16  26       96.76      117.65     17.73 o 
   2  16  26      123.78      135.80     16.63 o 
   3  16  26       82.44       98.33     16.44 o 
   1  17  26      448.09      427.05     28.94 o 
   1   1  27     4238.11     4096.82     48.69 o 
   2   1  27       86.16      102.05     10.94 o 
   3   1  27     2919.40     2946.83     39.27 o 
   4   1  27      109.60      106.87     11.47 o 
   5   1  27     1044.66      980.31     24.30 o 
   6   1  27      547.09      473.11     18.82 o 
   7   1  27      128.44      110.89     13.02 o 
   8   1  27       82.77       94.21     12.97 o 
   9   1  27      131.07      157.72     15.18 o 
   0   2  27      502.79      438.52     22.35 o 
   1   2  27        5.47       13.56      8.45 o 
   2   2  27      702.10      665.82     23.11 o 
   3   2  27      258.05      206.80     12.92 o 
   4   2  27        0.95       11.05      8.84 o 
   5   2  27      292.63      284.16     15.14 o 
   6   2  27       54.20       65.87     14.62 o 
   7   2  27      562.89      603.07     21.45 o 
   8   2  27       25.00       32.58     11.10 o 
   9   2  27       13.70       17.14     11.23 o 
   1   3  27      101.18      134.55     11.15 o 
   2   3  27     1209.68     1309.54     25.77 o 
   3   3  27      125.42      140.43     11.91 o 
   4   3  27       12.46       -6.08      8.37 o 
   5   3  27      209.25      241.82     14.61 o 
   6   3  27      185.71      192.98     14.14 o 
   7   3  27      571.32      669.44     39.45 o 
   8   3  27        3.93       -9.15      9.15 o 
   9   3  27       18.09        3.30      9.97 o 
   1   4  27        2.15        2.72      8.39 o 
   2   4  27       43.23       94.80     11.76 o 
   3   4  27        5.74       -8.42      8.42 o 
   4   4  27        5.72       12.34      9.13 o 
   5   4  27       35.24       50.56     10.54 o 
   6   4  27        7.30        5.76      9.63 o 
   7   4  27        0.03       10.12      9.64 o 
   8   4  27        6.75        5.84     10.40 o 
   9   4  27       31.65       10.59     10.97 o 
   1   5  27      194.48      163.17     12.12 o 
   2   5  27     1582.54     1406.35     26.70 o 
   3   5  27      188.67      163.84     12.67 o 
   4   5  27      535.42      549.43     19.02 o 
   5   5  27      284.02      234.32     14.66 o 
   6   5  27      510.85      560.53     20.22 o 
   7   5  27      530.11      469.06     19.63 o 
   8   5  27       30.23       19.89     10.91 o 
   9   5  27        7.23        9.49     11.27 o 
   0   6  27       85.68      110.87     15.78 o 
   1   6  27        0.03       -0.10      8.39 o 
   2   6  27      349.61      347.15     15.28 o 
   3   6  27       14.39       18.81      9.24 o 
   4   6  27      169.10      208.70     13.94 o 
   5   6  27       57.55       53.07     10.78 o 
   6   6  27      190.05      212.17     15.25 o 
   7   6  27        2.18       17.08     10.05 o 
   8   6  27       38.48       50.94     12.29 o 
   1   7  27      246.55      231.89     13.70 o 
   2   7  27       57.65       55.27     10.37 o 
   3   7  27      428.81      424.49     18.05 o 
   4   7  27        1.23        0.03      9.35 o 
   5   7  27      281.99      313.45     16.08 o 
   6   7  27      378.99      328.42     17.42 o 
   7   7  27      860.87      817.21     24.41 o 
   8   7  27        0.03        3.15     12.52 o 
   0   8  27      778.57      795.09     30.47 o 
   1   8  27       37.37       19.42      9.46 o 
   2   8  27      174.86      167.44     12.94 o 
   3   8  27        1.50        4.34      9.70 o 
   4   8  27       53.33       54.94     11.14 o 
   5   8  27       69.47       70.18     11.42 o 
   6   8  27       12.14       22.72     10.32 o 
   7   8  27      220.89      253.18     16.48 o 
   8   8  27       22.49       10.51     13.14 o 
   1   9  27      668.14      699.23     20.74 o 
   2   9  27        0.04        1.15      8.91 o 
   3   9  27      983.95     1070.20     33.37 o 
   4   9  27     1650.00     1684.88     31.13 o 
   5   9  27       73.61      106.12     12.57 o 
   6   9  27       84.80       77.38     11.92 o 
   7   9  27     1464.53     1538.96     38.23 o 
   0  10  27       50.38       95.92     17.14 o 
   1  10  27      264.22      246.77     15.14 o 
   2  10  27      139.09      182.97     17.21 o 
   3  10  27      103.26      125.17     12.44 o 
   4  10  27        2.85        7.97     10.53 o 
   5  10  27       20.20       30.35     10.72 o 
   6  10  27      136.39      109.04     20.12 o 
   7  10  27        4.10       -1.98     11.99 o 
   1  11  27     2900.12     2820.71     40.29 o 
   2  11  27      261.91      233.99     14.88 o 
   3  11  27      160.84      165.61     14.38 o 
   4  11  27       41.70       56.81     12.11 o 
   5  11  27      736.80      800.38     27.90 o 
   6  11  27      166.92      201.59     18.19 o 
   7  11  27      632.25      643.08     27.24 o 
   0  12  27     1393.94     1406.17     41.35 o 
   1  12  27        2.32        5.16      9.93 o 
   2  12  27      142.65      157.42     14.41 o 
   3  12  27       50.02       44.85     12.17 o 
   4  12  27      329.74      325.41     24.64 o 
   5  12  27      206.51      207.20     21.26 o 
   6  12  27      110.21      102.99     17.21 o 
   1  13  27      285.62      302.15     19.52 o 
   2  13  27       68.08       63.72     12.20 o 
   3  13  27      329.28      358.18     20.23 o 
   4  13  27        1.41        4.09     13.23 o 
   5  13  27       91.38      103.97     15.65 o 
   0  14  27       91.11       61.79     19.26 o 
   1  14  27       61.25       85.48     13.37 o 
   2  14  27      176.28      141.98     16.09 o 
   3  14  27       10.17        0.89     12.27 o 
   4  14  27      208.73      245.00     28.72 o 
   1  15  27        6.61      -11.28     11.28 o 
   2  15  27        4.76        6.39     12.02 o 
   3  15  27      228.55      258.55     23.07 o 
   0  16  27      108.24      104.42     27.34 o 
   1  16  27      177.39      140.79     18.51 o 
   2  16  27       25.69       72.58     32.10 o 
   0   0  28        0.18       62.56     32.93 o 
   1   0  28      343.67      322.13     50.57 o 
   2   0  28      311.26      279.20     20.10 o 
   3   0  28      352.02      275.39     26.14 o 
   4   0  28       57.05       47.00     13.95 o 
   5   0  28     1589.48     1608.99     43.68 o 
   6   0  28        0.44      -12.74     12.74 o 
   7   0  28       17.35       27.71     15.61 o 
   8   0  28       66.51       35.41     17.11 o 
   9   0  28        4.24       -8.23     41.16 o 
   1   1  28        0.02       84.63     12.31 o 
   2   1  28      574.61      565.73     18.32 o 
   3   1  28       20.82       52.04      9.78 o 
   4   1  28        8.30       11.39      9.23 o 
   5   1  28      137.66      123.19     12.68 o 
   6   1  28      245.86      175.50     14.17 o 
   7   1  28      159.72      138.77     13.69 o 
   8   1  28       50.97       49.82     12.43 o 
   9   1  28        3.61       -6.14     26.34 o 
   0   2  28      182.77      274.87     23.71 o 
   1   2  28       81.49       60.37     10.81 o 
   2   2  28       54.79      101.81     11.05 o 
   3   2  28       40.68       43.67     10.03 o 
   4   2  28      189.30      173.99     13.02 o 
   5   2  28        0.87       -2.49      8.98 o 
   6   2  28      318.40      341.22     17.21 o 
   7   2  28        4.34        9.71     10.22 o 
   8   2  28       43.13       24.05     11.40 o 
   1   3  28       38.72        5.03     12.26 o 
   2   3  28      168.72      184.77     16.06 o 
   3   3  28       20.19       31.61      9.67 o 
   4   3  28       44.01       48.44     10.44 o 
   5   3  28        6.26       32.71      9.98 o 
   6   3  28       34.08       13.75     10.18 o 
   7   3  28       66.63       50.55     11.87 o 
   8   3  28      153.10      169.56     15.38 o 
   0   4  28     5440.45     5366.91     76.73 o 
   1   4  28      432.80      428.08     30.06 o 
   2   4  28      562.65      524.05     23.46 o 
   3   4  28       29.34       41.47     10.07 o 
   4   4  28     1157.78     1172.31     26.29 o 
   5   4  28       45.11       57.98     11.98 o 
   6   4  28     1146.52     1229.69     28.28 o 
   7   4  28      130.26      136.81     14.16 o 
   8   4  28       33.99       31.30     11.66 o 
   1   5  28       67.49       72.48     13.54 o 
   2   5  28        4.73        8.05      9.60 o 
   3   5  28      227.01      217.53     13.81 o 
   4   5  28       48.68       67.78     10.97 o 
   5   5  28      159.54       97.55     12.34 o 
   6   5  28      466.51      473.28     19.41 o 
   7   5  28        6.70       13.52     10.18 o 
   8   5  28        1.33      -10.19     10.19 o 
   0   6  28      891.84      785.85     36.99 o 
   1   6  28       18.11       24.60     10.11 o 
   2   6  28     1831.49     1721.40     32.62 o 
   3   6  28       55.95       51.31     12.85 o 
   4   6  28     2431.69     2486.03     37.96 o 
   5   6  28       86.68      107.56     12.81 o 
   6   6  28     1637.74     1533.61     31.59 o 
   7   6  28       33.19       28.30     11.17 o 
   8   6  28      382.29      387.79     19.47 o 
   1   7  28       11.91        5.59      9.04 o 
   2   7  28      385.03      411.72     18.44 o 
   3   7  28       33.98       30.88     10.97 o 
   4   7  28     1942.00     1887.15     33.31 o 
   5   7  28        0.34       -6.23      9.65 o 
   6   7  28      509.03      572.34     33.62 o 
   7   7  28        0.05       -0.08     10.97 o 
   8   7  28      264.88      294.72     18.20 o 
   0   8  28        2.07       21.93     13.86 o 
   1   8  28        0.05        9.82      9.43 o 
   2   8  28      658.20      703.20     22.87 o 
   3   8  28        2.60        2.42     10.17 o 
   4   8  28     1517.68     1388.90     28.97 o 
   5   8  28      532.68      535.66     19.94 o 
   6   8  28      596.91      608.14     21.86 o 
   7   8  28       12.03       -9.20     10.58 o 
   1   9  28      544.82      577.49     24.54 o 
   2   9  28       93.07       91.02     13.37 o 
   3   9  28      868.22      919.09     29.76 o 
   4   9  28      513.02      553.81     23.76 o 
   5   9  28      423.07      410.05     18.81 o 
   6   9  28       53.58       27.48     11.28 o 
   7   9  28       81.81       90.62     15.62 o 
   0  10  28      555.36      518.67     27.09 o 
   1  10  28       10.66       16.13      9.78 o 
   2  10  28        0.62       -8.84      8.84 o 
   3  10  28      372.10      405.03     21.02 o 
   4  10  28       27.54       32.90     11.63 o 
   5  10  28      248.04      279.91     16.43 o 
   6  10  28      613.69      581.61     25.27 o 
   1  11  28       10.92       14.31      9.87 o 
   2  11  28      442.46      382.10     17.77 o 
   3  11  28      440.20      462.92     20.62 o 
   4  11  28      146.50      110.32     14.21 o 
   5  11  28      161.35      113.40     17.03 o 
   6  11  28       48.48       29.71     13.61 o 
   0  12  28     1411.52     1378.22     41.55 o 
   1  12  28      341.71      341.56     22.94 o 
   2  12  28       21.20       20.88     10.12 o 
   3  12  28       10.02        2.53     10.86 o 
   4  12  28       11.25       11.61     15.24 o 
   5  12  28       10.20        6.87     12.38 o 
   1  13  28       17.66       25.77     10.72 o 
   2  13  28      145.73      124.33     13.55 o 
   3  13  28       56.32       40.81     14.47 o 
   4  13  28      279.33      266.21     24.09 o 
   0  14  28     1985.33     2026.09     51.44 o 
   1  14  28      209.38      199.99     16.46 o 
   2  14  28     1567.60     1746.16     39.40 o 
   3  14  28       61.37       84.30     14.97 o 
   1  15  28        7.13       20.61     12.64 o 
   2  15  28       10.56       16.00     12.86 o 
   1   1  29      688.75      679.87     23.66 o 
   2   1  29      492.65      522.51     18.38 o 
   3   1  29      728.11      685.33     21.31 o 
   4   1  29       44.50       40.62     10.43 o 
   5   1  29      401.44      379.45     17.73 o 
   6   1  29      332.21      399.75     18.46 o 
   7   1  29      539.69      595.63     22.08 o 
   8   1  29      924.43      997.70     27.94 o 
   0   2  29     2578.00     2287.58     98.76 o 
   1   2  29       93.71      116.48     16.69 o 
   2   2  29      847.46      812.86     23.55 o 
   3   2  29       16.98       17.16     11.98 o 
   4   2  29       72.84       90.54     11.83 o 
   5   2  29      548.95      580.90     20.53 o 
   6   2  29        5.79       21.65     10.16 o 
   7   2  29      597.35      655.89     22.80 o 
   8   2  29        4.06        1.89     10.94 o 
   1   3  29      360.94      376.68     19.05 o 
   2   3  29       55.87       66.82     11.48 o 
   3   3  29      860.09      927.77     23.50 o 
   4   3  29      167.71      159.27     13.07 o 
   5   3  29      637.73      602.35     20.74 o 
   6   3  29        0.43       -9.17      9.17 o 
   7   3  29      140.09      166.05     14.86 o 
   8   3  29       73.88       82.84     13.03 o 
   0   4  29     1343.27     1516.26     69.07 o 
   1   4  29      166.19      153.00     14.83 o 
   2   4  29      446.40      481.75     19.25 o 
   3   4  29        0.21       -1.90      8.95 o 
   4   4  29       11.42       28.01      9.92 o 
   5   4  29        0.65       -4.48      9.45 o 
   6   4  29      124.75      134.78     13.51 o 
   7   4  29       10.93       34.27     11.41 o 
   8   4  29       24.05       32.03     13.31 o 
   1   5  29     1345.26     1469.73     33.53 o 
   2   5  29       48.19       63.43     13.14 o 
   3   5  29      761.42      765.69     23.71 o 
   4   5  29      806.73      804.49     22.75 o 
   5   5  29     1229.56     1199.41     27.97 o 
   6   5  29       45.80       56.99     11.89 o 
   7   5  29        2.34        8.85     10.45 o 
   0   6  29     1445.33     1283.13     37.77 o 
   1   6  29      418.20      443.65     20.11 o 
   2   6  29      125.39      126.73     14.95 o 
   3   6  29       17.76       26.67     14.48 o 
   4   6  29       68.10       76.88     12.11 o 
   5   6  29      952.93     1034.43     26.27 o 
   6   6  29      148.17      182.61     15.04 o 
   7   6  29       37.21       20.38     11.11 o 
   1   7  29      149.15      134.20     13.95 o 
   2   7  29       15.55       21.75     11.69 o 
   3   7  29      242.01      227.49     16.06 o 
   4   7  29      277.23      331.09     19.41 o 
   5   7  29     1318.72     1301.83     30.33 o 
   6   7  29      130.04       94.84     13.15 o 
   7   7  29        6.44        8.55     10.98 o 
   0   8  29     1176.44     1167.87     37.09 o 
   1   8  29      292.21      341.51     17.62 o 
   2   8  29     1326.95     1344.73     44.13 o 
   3   8  29       11.74        9.86     12.15 o 
   4   8  29       52.51       49.70     13.71 o 
   5   8  29       70.60       87.42     12.62 o 
   6   8  29       14.40        3.54     10.89 o 
   7   8  29       15.98       29.66     12.39 o 
   1   9  29       98.15       69.08     11.78 o 
   2   9  29       23.54       25.37     11.16 o 
   3   9  29        9.34        8.31     11.94 o 
   4   9  29       22.01       33.88     11.94 o 
   5   9  29      514.92      546.11     21.58 o 
   6   9  29      218.09      265.65     17.35 o 
   0  10  29      392.92      443.61     26.20 o 
   1  10  29       43.52       42.88     10.79 o 
   2  10  29      215.40      224.43     16.20 o 
   3  10  29      499.65      481.46     22.98 o 
   4  10  29       38.48       54.92     14.55 o 
   5  10  29      521.02      646.42     24.83 o 
   6  10  29      189.31      214.88     18.88 o 
   1  11  29      656.22      680.57     21.90 o 
   2  11  29       27.57       24.05     11.36 o 
   3  11  29        5.15        7.62     12.62 o 
   4  11  29       68.95       52.40     20.29 o 
   5  11  29     1093.90     1101.87     36.32 o 
   0  12  29      329.99      406.43     26.26 o 
   1  12  29       72.51       50.77     11.80 o 
   2  12  29       15.07       -0.75     10.35 o 
   3  12  29       17.76       48.92     14.84 o 
   4  12  29      476.20      589.99     32.44 o 
   1  13  29     1051.53     1062.72     27.23 o 
   2  13  29      225.66      219.73     16.98 o 
   3  13  29       16.09       43.15     18.90 o 
   0  14  29      455.56      483.94     29.20 o 
   1  14  29       40.14       51.84     13.20 o 
   2  14  29      130.96      153.06     17.12 o 
   0   0  30     2709.35     2564.97    113.60 o 
   1   0  30       45.79       39.17     22.23 o 
   2   0  30     1649.04     1711.74     51.90 o 
   3   0  30        0.25       18.71     14.23 o 
   4   0  30      637.64      739.86     31.30 o 
   5   0  30      465.77      579.30     31.37 o 
   6   0  30      340.32      419.33     30.04 o 
   7   0  30      505.03      620.28     32.70 o 
   1   1  30       48.16       77.52     14.91 o 
   2   1  30        6.10       34.18     10.72 o 
   3   1  30      443.40      444.40     17.95 o 
   4   1  30      278.81      261.16     15.58 o 
   5   1  30       48.23       44.53     10.97 o 
   6   1  30       42.28       41.47     11.78 o 
   7   1  30      103.65      114.99     14.24 o 
   0   2  30      398.31      484.02     38.99 o 
   1   2  30        9.14       19.98     12.74 o 
   2   2  30      699.75      827.19     24.42 o 
   3   2  30      299.28      244.17     14.88 o 
   4   2  30      375.62      419.87     18.09 o 
   5   2  30       24.24       15.22     10.05 o 
   6   2  30      386.20      406.16     25.82 o 
   7   2  30       79.27       92.46     13.32 o 
   1   3  30      196.69      187.22     17.70 o 
   2   3  30       83.98      127.01     14.64 o 
   3   3  30      259.12      289.09     24.25 o 
   4   3  30      229.81      230.45     14.86 o 
   5   3  30      179.26      194.83     16.23 o 
   6   3  30      356.77      340.68     17.98 o 
   7   3  30      159.34      211.59     16.39 o 
   0   4  30      805.92      923.08     39.01 o 
   1   4  30       15.70       21.57     10.95 o 
   2   4  30       56.11       89.76     13.59 o 
   3   4  30      299.28      380.71     18.49 o 
   4   4  30      235.43      217.38     14.89 o 
   5   4  30       65.25       61.59     11.88 o 
   6   4  30       16.04       -0.95     10.20 o 
   7   4  30        0.14       -8.41     10.11 o 
   1   5  30       50.54       88.67     14.23 o 
   2   5  30      470.51      433.12     21.04 o 
   3   5  30        8.72       10.37     10.34 o 
   4   5  30      273.61      273.30     15.87 o 
   5   5  30        0.53       -6.97      9.83 o 
   6   5  30        0.84       -5.05     10.26 o 
   7   5  30        0.00       15.75     11.00 o 
   0   6  30      108.14      139.81     21.49 o 
   1   6  30       49.10       44.08     12.32 o 
   2   6  30      399.97      364.21     35.89 o 
   3   6  30       25.05       20.67     12.25 o 
   4   6  30      751.85      691.05     24.01 o 
   5   6  30      106.04      104.25     13.37 o 
   6   6  30       73.68       78.23     12.94 o 
   7   6  30       35.55      -15.60     23.20 o 
   1   7  30       85.69      124.21     14.06 o 
   2   7  30      638.93      645.51     25.30 o 
   3   7  30       88.32       55.57     13.43 o 
   4   7  30      393.66      395.75     19.74 o 
   5   7  30       18.72       -3.41     10.39 o 
   6   7  30      608.56      617.34     22.46 o 
   0   8  30     1369.04     1298.18     39.40 o 
   1   8  30      267.68      216.68     15.84 o 
   2   8  30        2.15        8.87     11.36 o 
   3   8  30      169.56      170.77     16.98 o 
   4   8  30     1105.57     1220.87     30.50 o 
   5   8  30       35.40       51.67     12.84 o 
   6   8  30      441.58      447.99     20.61 o 
   1   9  30       86.32       80.87     12.75 o 
   2   9  30      247.24      252.21     19.17 o 
   3   9  30       64.11       52.46     13.95 o 
   4   9  30      684.11      689.33     27.05 o 
   5   9  30      157.11      151.28     15.94 o 
   0  10  30     1575.09     1681.55     55.84 o 
   1  10  30       16.08       31.15     11.81 o 
   2  10  30      591.76      603.34     29.69 o 
   3  10  30       43.29       96.87     14.87 o 
   4  10  30      356.20      382.00     22.04 o 
   5  10  30       15.26        8.16     12.44 o 
   1  11  30        2.40        5.07     10.29 o 
   2  11  30        4.88        1.53     11.03 o 
   3  11  30       24.98       24.74     13.16 o 
   4  11  30       19.26       -0.94     14.23 o 
   0  12  30      887.46      999.16     37.91 o 
   1  12  30       86.63       74.65     12.89 o 
   2  12  30      194.11      217.02     17.03 o 
   3  12  30       26.19       20.03     14.03 o 
   1  13  30      439.05      410.91     27.70 o 
   2  13  30      186.01      164.18     31.43 o 
   1   1  31      299.75      335.58     25.29 o 
   2   1  31      735.03      753.96     31.15 o 
   3   1  31      644.63      712.91     23.68 o 
   4   1  31       14.37       12.66      9.79 o 
   5   1  31       82.25       86.79     12.68 o 
   6   1  31       25.19       14.09     10.91 o 
   7   1  31        0.43       -4.40     11.14 o 
   0   2  31       17.69       34.31     21.75 o 
   1   2  31        0.80       -1.73     11.94 o 
   2   2  31     1891.98     1928.68     53.09 o 
   3   2  31        1.51       -1.12     13.51 o 
   4   2  31      474.21      533.93     20.17 o 
   5   2  31      788.96      886.45     25.20 o 
   6   2  31      245.85      284.82     17.27 o 
   7   2  31       32.11        8.91     13.50 o 
   1   3  31       95.53       88.34     16.85 o 
   2   3  31      332.57      332.90     19.63 o 
   3   3  31      674.06      626.78     22.69 o 
   4   3  31       62.97       86.29     12.60 o 
   5   3  31       66.28       33.29     11.38 o 
   6   3  31      116.08      125.95     14.21 o 
   0   4  31      170.36      202.75     77.38 o 
   1   4  31      170.87      175.94     18.59 o 
   2   4  31      405.76      449.32     21.65 o 
   3   4  31      436.42      498.49     20.95 o 
   4   4  31       20.12       20.89     11.37 o 
   5   4  31        0.91       -5.25     10.06 o 
   6   4  31        6.64        8.44     10.78 o 
   1   5  31      833.68      730.52     29.24 o 
   2   5  31      117.07      194.32     18.77 o 
   3   5  31      445.32      453.51     22.31 o 
   4   5  31       72.98       63.31     12.72 o 
   5   5  31      541.09      583.16     21.84 o 
   6   5  31      131.53      132.85     14.69 o 
   0   6  31       19.20       10.42     16.48 o 
   1   6  31      309.68      340.31     19.84 o 
   2   6  31       13.85       42.38     12.73 o 
   3   6  31      160.66      214.65     17.86 o 
   4   6  31       86.31       88.87     13.60 o 
   5   6  31      234.44      201.72     15.58 o 
   6   6  31      183.22      247.24     17.15 o 
   1   7  31      571.98      612.26     32.30 o 
   2   7  31      354.15      360.42     20.52 o 
   3   7  31      482.73      482.15     27.24 o 
   4   7  31      863.55     1011.91     31.62 o 
   5   7  31      309.22      283.90     18.80 o 
   0   8  31        2.24       -0.52     16.22 o 
   1   8  31       12.59       21.70     12.64 o 
   2   8  31       54.19       58.35     13.75 o 
   3   8  31      193.72      235.86     21.91 o 
   4   8  31      584.90      646.89     26.55 o 
   5   8  31       10.13       20.47     11.98 o 
   1   9  31      255.49      291.01     18.70 o 
   2   9  31        0.53       -7.35     12.24 o 
   3   9  31       27.45       49.90     14.26 o 
   4   9  31       69.60       65.78     15.52 o 
   0  10  31       30.29       26.23     16.15 o 
   1  10  31       56.59       70.95     13.10 o 
   2  10  31      722.51      724.89     27.50 o 
   3  10  31        6.72       -4.29     11.70 o 
   4  10  31       91.93       72.38     17.43 o 
   1  11  31      883.29     1035.50     29.39 o 
   2  11  31       15.43       14.40     13.56 o 
   3  11  31       43.09       41.29     14.59 o 
   0  12  31      223.66      258.09     23.81 o 
   1  12  31       41.28       40.85     12.73 o 
   0   0  32     1831.88     1708.88     98.78 o 
   1   0  32      805.07      908.65     52.23 o 
   2   0  32      840.36      820.51     50.63 o 
   3   0  32        0.34      -13.78     13.78 o 
   4   0  32      157.52      180.52     20.55 o 
   5   0  32       10.09       21.80     15.84 o 
   6   0  32       17.00        4.98     15.85 o 
   1   1  32       44.04       66.76     18.72 o 
   2   1  32       67.52       99.65     16.46 o 
   3   1  32       58.30       90.52     13.25 o 
   4   1  32      125.52      136.97     13.55 o 
   5   1  32        0.01       12.11     10.15 o 
   6   1  32      207.88      217.52     16.53 o 
   0   2  32        6.11       33.95     20.95 o 
   1   2  32       35.24       50.50     16.66 o 
   2   2  32     1274.14     1208.23     58.96 o 
   3   2  32      168.97      145.42     14.27 o 
   4   2  32      249.24      234.52     17.09 o 
   5   2  32       28.03       19.43     10.94 o 
   6   2  32        0.52       -9.71     10.90 o 
   1   3  32       22.13        3.75     20.20 o 
   2   3  32       65.93       76.41     15.53 o 
   3   3  32      457.32      575.03     36.64 o 
   4   3  32      274.38      321.66     18.85 o 
   5   3  32      137.14      161.36     14.84 o 
   6   3  32       43.50       48.77     13.11 o 
   0   4  32      213.45      209.11     32.00 o 
   1   4  32       29.56       13.35     13.23 o 
   2   4  32      319.65      385.78     23.44 o 
   3   4  32       96.47       84.33     14.77 o 
   4   4  32      300.81      277.66     19.01 o 
   5   4  32       71.66       83.19     14.00 o 
   1   5  32       59.89       47.18     15.53 o 
   2   5  32       33.97       44.26     13.60 o 
   3   5  32       21.06       31.87     14.94 o 
   4   5  32      309.15      338.89     19.28 o 
   5   5  32       95.77      135.85     15.80 o 
   0   6  32       42.60       40.66     25.01 o 
   1   6  32       45.28       34.04     14.77 o 
   2   6  32     1076.82     1228.96     36.69 o 
   3   6  32       92.40      115.55     18.90 o 
   4   6  32      354.20      430.30     25.92 o 
   5   6  32       16.67       13.41     12.07 o 
   1   7  32      602.78      615.95     38.38 o 
   2   7  32       89.23       81.83     14.69 o 
   3   7  32       10.45       21.30     12.86 o 
   4   7  32        4.40       27.64     14.16 o 
   0   8  32        1.31       15.43     21.49 o 
   1   8  32       63.22       70.03     14.71 o 
   2   8  32       64.23       81.95     15.02 o 
   3   8  32      468.13      401.29     22.36 o 
   4   8  32      277.12      285.39     20.48 o 
   1   9  32       53.07       80.45     15.23 o 
   2   9  32       91.11       91.87     15.73 o 
   3   9  32       76.94       80.99     15.34 o 
   0  10  32       64.62       48.35     19.82 o 
   1  10  32       11.67       -3.69     12.87 o 
   2  10  32       39.31       30.79     14.06 o 
   1   1  33     1342.86     1263.08     43.62 o 
   2   1  33      651.72      660.27     34.09 o 
   3   1  33     1297.05     1343.22     40.68 o 
   4   1  33        2.65        3.57     11.01 o 
   5   1  33      651.93      722.12     24.35 o 
   0   2  33      533.76      617.09     56.80 o 
   1   2  33       79.47       32.73     16.86 o 
   2   2  33      278.11      339.78     26.93 o 
   3   2  33       61.09       58.40     15.68 o 
   4   2  33      122.15      117.11     15.09 o 
   5   2  33       73.42       84.57     13.48 o 
   1   3  33       34.83       24.00     21.86 o 
   2   3  33       23.99       31.30     14.37 o 
   3   3  33      477.43      441.77     23.31 o 
   4   3  33      262.48      261.28     18.04 o 
   5   3  33      103.48      127.41     15.61 o 
   0   4  33       21.95        6.82     20.35 o 
   1   4  33      119.31       77.43     18.68 o 
   2   4  33       82.27      109.00     22.09 o 
   3   4  33      125.30      128.29     16.48 o 
   4   4  33        0.11      -15.22     15.22 o 
   1   5  33        9.12       14.79     16.17 o 
   2   5  33       57.70       71.39     16.48 o 
   3   5  33       58.62       77.62     14.94 o 
   4   5  33      111.83      104.68     16.52 o 
   0   6  33      483.09      510.89     44.19 o 
   1   6  33        0.21       -9.83     13.15 o 
   2   6  33       34.31       59.48     18.50 o 
   3   6  33      112.98       87.58     15.51 o 
   4   6  33      185.88      208.78     18.91 o 
   1   7  33       10.57        3.95     14.18 o 
   2   7  33      242.11      237.38     22.21 o 
   3   7  33      970.34      990.91     32.22 o 
   0   8  33      590.88      647.23    103.72 o 
   1   8  33        5.32       11.15     14.66 o 
   2   8  33       19.92       15.27     13.32 o 
   1   9  33      276.57      223.90     44.45 o 
   0   0  34       23.51        3.29     29.63 o 
   1   0  34      868.94      925.41     73.26 o 
   2   0  34        7.20       14.98     23.84 o 
   3   0  34      166.44      112.77     30.27 o 
   4   0  34      105.81      124.81     23.99 o 
   1   1  34       63.69       83.77     19.84 o 
   2   1  34       45.30       81.24     28.04 o 
   3   1  34        4.00        3.39     16.31 o 
   4   1  34      151.91      183.28     18.61 o 
   0   2  34      388.05      390.14     88.08 o 
   1   2  34        0.30       22.87     16.86 o 
   2   2  34      307.69      291.60     26.48 o 
   3   2  34       20.27       35.58     16.20 o 
   1   3  34      304.42      356.24     44.20 o 
   2   3  34        0.00       25.35     16.31 o 
   3   3  34        7.18       23.15     15.06 o 
   0   4  34      251.42      267.58     74.08 o 
   1   4  34       18.99       19.17     16.52 o 
   2   4  34      215.35      208.83     28.44 o 
   3   4  34        2.28       -3.10     13.61 o 
   1   5  34      254.04      287.99     26.29 o 
   2   5  34        4.43       22.47     14.84 o 
   0   6  34      116.69      145.99     46.92 o 
   1   6  34       16.28        9.93     17.01 o 
   2   6  34      419.46      367.61     40.45 o 
   1   1  35       58.05       88.65     19.59 o 
   2   1  35      563.78      555.50     37.54 o 
   0   2  35        0.01       44.14     24.85 o 
   1   2  35       11.27       -0.21     15.53 o 
   1   3  35     1300.97     1335.96     82.69 o 
                                                 
